# Supplementary material for: Role of miRNAs in regulation of SA-mediated upregulation of genes involved in folate and methionine metabolism in foxtail millet
Source: Front Plant Sci. 2022 Dec 6;13:1023764. doi: 10.3389/fpls.2022.1023764 (PMC9763449; doi:10.3389/fpls.2022.1023764)
Supplement: Supplementary File 1 — The metabolic profiling data of the panicle with SA treatment in foxtail millet [file DataSheet_1.xlsx]

## Sheet: POS
Name	Formula	Annot. DeltaMass [Da]	Annot. DeltaMass [ppm]	Annotation MW	Calc. MW	RT [min]	RT Tolerance [min]	Area (Max.)	# ChemSpider Results	# mzCloud Results	# mzVault Results	mzCloud Best Match	mzCloud Best Match Confidence	mzVault Best Match	KEGG Pathways	Metabolika Pathways	Area: 24-0-1.raw (F63)	Area: 24-0-2.raw (F64)	Area: 24-0-3.raw (F65)	Area: 24-3-1.raw (F69)	Area: 24-3-2.raw (F70)	Area: 24-3-3.raw (F71)	Area: 24-6-1.raw (F72)	Area: 24-6-2.raw (F73)	Area: 24-6-3.raw (F74)	Area: QC.raw (F89)	Area: QC1.raw (F93)	Area: QC2.raw (F95)	Area: QC3.raw (F97)	Area: QC4.raw (F99)	Norm. Area: 24-0-1.raw (F63)	Norm. Area: 24-0-2.raw (F64)	Norm. Area: 24-0-3.raw (F65)	Norm. Area: 24-3-1.raw (F69)	Norm. Area: 24-3-2.raw (F70)	Norm. Area: 24-3-3.raw (F71)	Norm. Area: 24-6-1.raw (F72)	Norm. Area: 24-6-2.raw (F73)	Norm. Area: 24-6-3.raw (F74)	Norm. Area: H2O.raw (F88)	Group CV [%]: B24-0	Group CV [%]: B24-3	Group CV [%]: B24-6
Phthalic anhydride	C8 H4 O3	0.00016	1.09	148.016	148.016	12.505	0.2	2.18375e+10	2	0	10			71.8			1.12512e+09	1.07234e+09	1.10016e+09	1.3209e+09	1.14504e+09	1.1314e+09	1.13678e+09	1.15193e+09	1.22143e+09	1.41129e+09	1.44698e+09	1.43614e+09	1.46389e+09	1.40628e+09	1.13976e+09	1.08585e+09	1.11356e+09	1.33313e+09	1.15517e+09	1.14093e+09	1.14872e+09	1.16356e+09	1.23325e+09	1.5894e+09	2.422	8.85228	3.81891
Dibutyl phthalate	C16 H22 O4	-0.00053	-1.89	278.152	278.151	12.503	0.2	1.44314e+10	156	15	18	99.8	93.4	93.5		Bitter acids biosynthesis	6.45549e+08	6.29564e+08	6.04773e+08	7.76676e+08	7.0568e+08	6.6955e+08	6.59672e+08	7.00875e+08	7.12132e+08	9.30013e+08	9.3898e+08	9.34933e+08	9.36734e+08	8.75921e+08	6.36965e+08	6.21454e+08	5.97235e+08	7.69271e+08	6.99248e+08	6.63729e+08	6.52553e+08	6.93605e+08	7.05043e+08	1.01339e+09	3.23716	7.55579	4.03697
Isoleucine	C6 H13 N O2	0.00021	1.63	131.095	131.095	1.323	0.2	6.8192e+09	105	12	104	99.5	10	95.5	Metabolic pathways;Biosynthesis of secondary metabolites;Microbial metabolism in diverse environments;Biosynthesis of plant secondary metabolites;2-Oxocarboxylic acid metabolism;Biosynthesis of amino acids;Other	Other	3.26101e+09	3.25636e+09	3.33087e+09	2.22129e+09	3.08602e+09	2.96947e+09	4.67398e+09	5.17908e+09	4.74335e+09	2.81923e+09	2.40494e+09	2.46404e+09	2.48276e+09	2.44221e+09	3.48932e+09	3.47662e+09	3.54829e+09	2.33019e+09	3.23027e+09	3.10153e+09	4.93538e+09	5.45676e+09	4.98678e+09	420360	1.09126	16.8589	5.60509
p-Coumaraldehyde	C9 H8 O2	0.00011	0.72	148.052	148.053	1.556	0.2	4.24564e+09	65	0	15			75.3	Metabolic pathways;Biosynthesis of secondary metabolites;Microbial metabolism in diverse environments;Degradation of aromatic compounds;Phenylpropanoid biosynthesis;Biosynthesis of plant secondary metabolites;Biosynthesis of phenylpropanoids;Biosynthesis of plant hormones;Phenylalanine metabolism;Other	Superpathway of scopolin and esculin biosynthesis;Other	2.40173e+09	2.32093e+09	2.38036e+09	1.49583e+09	2.24108e+09	2.43618e+09	3.28931e+09	3.27225e+09	3.33889e+09	1.91086e+09	1.60703e+09	1.6795e+09	1.74566e+09	1.76539e+09	2.7227e+09	2.61999e+09	2.67577e+09	1.63336e+09	2.43717e+09	2.63859e+09	3.63632e+09	3.60256e+09	3.66087e+09	1.41314e+06	1.92381	23.7816	0.805721
PEG n8	C16 H34 O9	0.00018	0.48	370.22	370.22	4.059	0.2	2.92178e+09	2	2	0	99.3	97.8				5.28748e+08	3.93753e+08	2.98327e+08	2.27311e+08	4.89843e+08	3.19411e+08	5.18868e+08	5.80006e+08	2.92178e+09	1.6047e+08	1.5056e+08	1.46659e+08	1.46717e+08	1.41574e+08	5.71227e+08	4.24305e+08	3.20658e+08	2.40062e+08	5.16034e+08	3.35654e+08	5.52104e+08	6.15611e+08	3.0934e+09	523177	28.6978	38.5089	102.032
Glutamine	C5 H10 N2 O3	0.00027	1.83	146.069	146.069	1.064	0.2	2.17781e+09	40	3	30	95.2	74.2	87.2	Metabolic pathways;Microbial metabolism in diverse environments;Biosynthesis of plant secondary metabolites;Biosynthesis of cofactors;Biosynthesis of amino acids;Other	Superpathway of chorismate metabolism;Superpathway of aromatic amino acid biosynthesis;Other	1.6027e+09	1.70369e+09	1.65994e+09	7.3219e+08	8.11495e+08	8.32863e+08	1.39518e+09	1.3661e+09	1.35507e+09	2.16423e+09	2.07772e+09	2.13563e+09	2.11958e+09	2.12774e+09	1.52671e+09	1.62536e+09	1.58601e+09	7.07055e+08	7.84835e+08	8.06734e+08	1.34115e+09	1.31519e+09	1.30655e+09	706228	3.14445	6.83695	1.36317
L-ARGININE	C6 H14 N4 O2	0.0003	1.7	174.112	174.112	1.007	0.2	2.12959e+09	10	2	46	91.8	78.2	95	Metabolic pathways;Biosynthesis of secondary metabolites;Biosynthesis of plant secondary metabolites;Biosynthesis of amino acids;Other	Other	8.63793e+08	9.47204e+08	9.23908e+08	3.37363e+08	4.38182e+08	4.46986e+08	2.12264e+09	2.12959e+09	2.02454e+09	1.41509e+09	1.32892e+09	1.45423e+09	1.37816e+09	1.43739e+09	9.05008e+08	9.90898e+08	9.65068e+08	3.48706e+08	4.52238e+08	4.60637e+08	2.20389e+09	2.20779e+09	2.09575e+09	928124	4.62082	14.8244	2.93161
PEG n7	C14 H30 O8	-0.00014	-0.44	326.194	326.194	2.866	0.2	2.07649e+09	2	1	0	99.4	98.3				4.11471e+08	2.93433e+08	2.40956e+08	1.85041e+08	3.6334e+08	2.63869e+08	4.21975e+08	4.22424e+08	2.07649e+09	1.09372e+08	1.00079e+08	1.04092e+08	1.01424e+08	1.03144e+08	4.61303e+08	3.2771e+08	2.68076e+08	2.00512e+08	3.9226e+08	2.8382e+08	4.6241e+08	4.61169e+08	2.25851e+09	752326	28.0803	32.9052	97.7977
Stearamide	C18 H37 N O	-0.00068	-2.39	283.288	283.287	14.688	0.2	2.05046e+09	16	2	0	98.7	85.3				1.20896e+09	7.50538e+08	5.20467e+08	3.81464e+08	4.95319e+08	9.08301e+08	3.07108e+08	5.12935e+08	2.72691e+08	7.65225e+08	6.60945e+08	7.56122e+08	8.12221e+08	7.39048e+08	1.31414e+09	8.13584e+08	5.62637e+08	4.04591e+08	5.23937e+08	9.58204e+08	3.28382e+08	5.46982e+08	2.90006e+08	6.70518e+06	42.6631	46.3265	35.685
Sulforaphane	C6 H11 N O S2	4e-05	0.25	177.028	177.028	6.052	0.2	1.74506e+09	4	0	27			90.7			859097	735676	752308	750807	548918	942999	459799	3.26057e+06	777563	1.70881e+09	1.72158e+09	1.74506e+09	1.71634e+09	1.70254e+09	798661	685453	702523	712308	521961	898742	433259	3.07934e+06	736012	318584	8.37349	26.4969	102.263
Pyroglutamic acid	C5 H7 N O3	0.00024	1.9	129.043	129.043	1.081	0.2	2.13423e+09	39	10	75	95.7	9.8	85.4	Metabolic pathways;Biosynthesis of secondary metabolites;Other	Other	1.586e+09	1.70856e+09	1.66024e+09	7.57023e+08	8.53961e+08	8.65224e+08	1.41437e+09	1.38606e+09	1.3677e+09	2.10521e+09	1.99713e+09	2.05628e+09	2.06799e+09	2.0644e+09	1.47855e+09	1.59623e+09	1.55444e+09	7.19665e+08	8.13604e+08	8.26151e+08	1.33578e+09	1.31191e+09	1.29735e+09	632104	3.8663	7.39972	1.47543
PEG n6	C12 H26 O7	0.00022	0.77	282.168	282.168	2.131	0.2	1.24289e+09	1	2	0	99.2	97.2				2.81032e+08	2.26068e+08	1.82105e+08	1.2237e+08	2.13728e+08	1.88791e+08	2.72398e+08	2.73954e+08	1.24289e+09	6.35855e+07	5.67845e+07	6.09808e+07	5.85438e+07	6.3624e+07	3.25986e+08	2.60905e+08	2.09111e+08	1.3574e+08	2.35934e+08	2.07404e+08	3.06628e+08	3.06866e+08	1.38543e+09	953335	22.0716	26.7433	93.4669
1-Isothiocyanato-8-(methylsulfinyl)-octane	C10 H19 N O S2	0.00046	1.98	233.091	233.091	10.753	0.2	1.1204e+09	2	0	4			65.6			436133	334165	311213	261034	364206	272759	277008	623040	302113	1.05641e+09	1.05152e+09	1.09412e+09	1.1204e+09	1.07638e+09	425776	326475	304281	256576	358258	268508	271659	611471	296728	349536	18.3705	18.8769	48.1505
Serine	C3 H7 N O3	0.00029	2.73	105.043	105.043	1.07	0.116	1.11514e+09	18	6	24	96.8	88.2	89.7	Metabolic pathways;Biosynthesis of secondary metabolites;Microbial metabolism in diverse environments;Biosynthesis of plant secondary metabolites;Biosynthesis of cofactors;Biosynthesis of amino acids;Other	Superpathway of chorismate metabolism;Superpathway of aromatic amino acid biosynthesis;Other	9.13921e+08	9.73159e+08	9.88261e+08	4.33273e+08	4.87075e+08	4.91703e+08	8.13428e+08	8.64688e+08	8.80071e+08	1.08995e+09	1.04715e+09	1.11514e+09	1.09206e+09	1.08248e+09	8.90046e+08	9.48523e+08	9.64043e+08	4.25128e+08	4.78318e+08	4.83267e+08	7.9614e+08	8.47017e+08	8.62804e+08	1.97274e+06	4.17698	6.97324	4.17052
Sinapic acid	C11 H12 O5	0.00038	1.71	224.068	224.069	6.205	0.2	9.45315e+08	70	2	52	99.7	100	87.1	Metabolic pathways;Biosynthesis of secondary metabolites;Phenylpropanoid biosynthesis;Biosynthesis of phenylpropanoids;2-Oxocarboxylic acid metabolism;Other		1.45567e+06	1.55701e+06	1.39548e+06	859690	1.15714e+06	1.45414e+06	1.83315e+06	1.47803e+06	2.16737e+06	7.65892e+08	9.45315e+08	9.24259e+08	9.11279e+08	8.52911e+08	1.18647e+06	1.27657e+06	1.15093e+06	739802	1.00198e+06	1.26706e+06	1.54871e+06	1.25634e+06	1.8536e+06	80225.9	5.37597	26.2856	19.2323
Arachidoyl Ethanolamide	C22 H45 N O2	-0.00028	-0.8	355.345	355.345	13.555	0.2	8.95519e+08	3	0	2			65.8			5.94855e+07	3.5232e+07	4.95747e+07	5.00831e+07	5.54064e+07	5.71978e+07	5.07057e+07	5.64942e+07	5.51172e+07	4.07265e+07	6.36063e+07	5.67982e+07	5.52087e+07	4.81106e+07	5.1194e+07	3.0456e+07	4.30457e+07	4.48902e+07	4.98915e+07	5.17442e+07	4.48284e+07	5.01741e+07	4.91753e+07	1.13316e+08	25.1364	7.25908	5.91397
P-Coumaric acid	C9 H8 O3	0.00032	1.95	164.047	164.048	1.282	0.094	7.94699e+08	76	3	16	83.3	77.6	82.4	Metabolic pathways;Biosynthesis of secondary metabolites;Microbial metabolism in diverse environments;Degradation of aromatic compounds;Phenylpropanoid biosynthesis;Biosynthesis of plant secondary metabolites;Biosynthesis of phenylpropanoids;2-Oxocarboxylic acid metabolism;Biosynthesis of amino acids;Phenylalanine metabolism;Other	Superpathway of chorismate metabolism;Anaerobic aromatic compound degradation (Thauera aromatica);Superpathway of scopolin and esculin biosynthesis;Superpathway of aromatic amino acid biosynthesis;Other	4.92131e+08	4.92284e+08	4.92675e+08	3.52988e+08	4.63679e+08	4.76763e+08	7.5279e+08	7.85887e+08	7.59485e+08	2.80682e+08	2.2696e+08	2.31229e+08	2.47886e+08	2.5703e+08	6.06384e+08	6.02135e+08	5.98236e+08	4.07879e+08	5.32104e+08	5.43389e+08	8.88272e+08	9.20826e+08	8.83708e+08	1.28204e+06	0.676689	15.2068	2.25506
Oleamide	C18 H35 N O	-0.0001	-0.35	281.272	281.272	13.804	0.2	1.04408e+09	18	2	0	99.6	100				7.69688e+08	4.01081e+08	3.4328e+08	1.53537e+08	3.06996e+08	9.77378e+08	5.021e+08	1.75949e+08	3.3981e+08	2.9939e+08	3.50893e+08	3.49521e+08	3.33031e+08	3.30329e+08	7.51279e+08	3.91786e+08	3.35579e+08	1.50896e+08	3.01946e+08	9.62038e+08	4.92335e+08	1.72659e+08	3.3371e+08	2.0674e+07	45.7588	91.4647	48.0141
PEG n5	C10 H22 O6	0.00059	2.49	238.142	238.142	1.683	0.087	7.37419e+08	1	2	0	99.6	98.9				2.35309e+08	1.83292e+08	1.59343e+08	1.05203e+08	1.64035e+08	1.65238e+08	2.30131e+08	2.12577e+08	7.37419e+08	5.52815e+07	4.70233e+07	4.70118e+07	4.88611e+07	5.22713e+07	2.82241e+08	2.18466e+08	1.88734e+08	1.19381e+08	1.85034e+08	1.85287e+08	2.65926e+08	2.44153e+08	8.41856e+08	1.61614e+06	20.7887	23.266	75.2196
L-Glutamic acid	C5 H9 N O4	0.00023	1.53	147.053	147.053	1.063	0.2	1.52627e+09	48	2	26	99	96.2	94	Metabolic pathways;Biosynthesis of secondary metabolites;Microbial metabolism in diverse environments;Biosynthesis of plant secondary metabolites;Biosynthesis of cofactors;2-Oxocarboxylic acid metabolism;Biosynthesis of amino acids;Other	Superpathway of chorismate metabolism;Anaerobic aromatic compound degradation (Thauera aromatica);Superpathway of aromatic amino acid biosynthesis;L-tryptophan degradation XI (mammalian, via kynurenine);Other	8.74188e+08	8.75541e+08	1.01752e+09	6.67352e+08	8.35271e+08	8.07779e+08	9.01832e+08	1.17472e+09	9.23268e+08	5.70912e+08	5.12326e+08	5.23964e+08	5.61054e+08	3.99996e+08	9.62564e+08	9.6097e+08	1.11324e+09	7.14187e+08	8.9111e+08	8.59108e+08	9.7424e+08	1.26506e+09	9.9116e+08	461269	8.63983	11.4766	15.1592
DL-Pipecolinic acid	C6 H11 N O2	0.00025	1.96	129.079	129.079	1.111	0.104	6.49955e+08	120	8	26	76.4	8.8	82.5	Metabolic pathways;Biosynthesis of secondary metabolites;Biosynthesis of plant secondary metabolites;Other	Other	1.006e+08	1.01674e+08	1.37149e+08	7.66307e+07	8.66409e+07	9.62293e+07	1.81431e+08	1.75183e+08	1.96402e+08	7.40537e+07	4.62636e+07	5.99306e+07	4.83798e+07	5.72124e+07	1.38023e+08	1.37868e+08	1.83825e+08	9.5035e+07	1.06314e+08	1.16846e+08	2.3245e+08	2.21996e+08	2.46205e+08	1.8072e+06	17.286	10.2838	5.19884
Dioctyl Phthalate	C24 H38 O4	7e-05	0.19	390.277	390.277	15.097	0.2	5.84614e+08	180	16	17	99.5	93.4	94.2			4.32e+07	2.23924e+07	1.72626e+07	6.57136e+07	5.61386e+07	9.25055e+07	2.45404e+07	1.784e+08	4.89372e+07	6.49178e+07	3.08846e+07	4.96315e+07	4.03891e+07	3.93813e+07	4.63617e+07	2.39756e+07	1.84403e+07	6.90783e+07	5.8879e+07	9.68013e+07	2.59743e+07	1.88392e+08	5.15604e+07	2.48846e+07	49.9583	26.1939	98.5174
L-Proline	C5 H9 N O2	0.00047	4.12	115.063	115.064	1.073	0.2	8.37728e+08	81	6	54	99.4	10	86.5	Metabolic pathways;Biosynthesis of secondary metabolites;Biosynthesis of amino acids;Other	Other	4.02524e+08	4.23486e+08	4.33085e+08	3.12336e+08	3.90403e+08	4.10361e+08	5.75344e+08	5.60784e+08	5.65467e+08	3.57743e+08	3.54612e+08	3.64295e+08	3.57562e+08	3.30324e+08	4.05144e+08	4.26154e+08	4.35724e+08	3.13785e+08	3.92133e+08	4.12094e+08	5.78371e+08	5.63619e+08	5.68208e+08	2.20288e+06	3.7038	13.9437	1.32434
Hexadecanamide	C16 H33 N O	0.00031	1.21	255.256	255.257	13.727	0.2	4.43602e+08	17	2	0	97	79.2				3.59e+08	2.83721e+08	2.65055e+08	1.14932e+08	1.87599e+08	3.84755e+08	2.09982e+08	1.4692e+08	1.53938e+08	1.40205e+08	1.51312e+08	1.40895e+08	1.47834e+08	1.51186e+08	4.07344e+08	3.20558e+08	2.98198e+08	1.25577e+08	2.04134e+08	4.16957e+08	2.323e+08	1.6186e+08	1.68892e+08	4.19283e+07	16.8565	60.5722	20.6721
Histidine	C6 H9 N3 O2	0.00032	2.06	155.069	155.07	1.011	0.2	4.74166e+08	45	2	33	99.8	98.9	90.8	Metabolic pathways;Biosynthesis of secondary metabolites;Biosynthesis of plant secondary metabolites;Biosynthesis of amino acids;Other	Other	3.42696e+08	3.48867e+08	3.58334e+08	1.86305e+08	2.30274e+08	2.25028e+08	3.68521e+08	4.48214e+08	3.52601e+08	7.32972e+07	4.54252e+07	5.15645e+07	5.1973e+07	5.94806e+07	4.9469e+08	4.96604e+08	5.03094e+08	2.38685e+08	2.91375e+08	2.81264e+08	4.90523e+08	5.88951e+08	4.57463e+08	403295	0.88429	10.3396	13.351
Hydroxy octadecatrienoic acid	C18 H30 O3	-0.00038	-1.29	294.219	294.219	11.798	0.2	4.52725e+08	94	10	4	95.6	86.9	54	Metabolic pathways;Biosynthesis of secondary metabolites;alpha-Linolenic acid metabolism;Biosynthesis of plant hormones;Other	Superpathway of lipoxygenase	9.23754e+07	7.26416e+07	5.45761e+07	8.0521e+06	3.72266e+06	8.61257e+07	5.6655e+07	1.44425e+07	1.14828e+07	1.066e+06	2.77526e+06	3.69665e+06	4.61137e+06	5.92638e+06	6.93287e+07	5.47761e+07	4.13492e+07	6.31051e+06	2.93189e+06	6.81676e+07	4.37559e+07	1.12085e+07	8.95506e+06	642646	25.373	142.336	91.4011
L-Lysine monohydrochloride	C6 H14 N2 O2	0.00027	1.85	146.106	146.106	0.972	0.2	4.01382e+08	32	2	30	91.2	60.3	79.6	Metabolic pathways;Biosynthesis of secondary metabolites;Microbial metabolism in diverse environments;Biosynthesis of plant secondary metabolites;2-Oxocarboxylic acid metabolism;Biosynthesis of amino acids;Other	Other	2.01985e+08	2.11768e+08	2.2036e+08	1.81752e+08	2.10004e+08	2.16403e+08	3.30873e+08	3.15075e+08	3.20587e+08	1.47906e+08	1.3546e+08	1.44835e+08	1.35577e+08	1.44042e+08	2.1998e+08	2.29984e+08	2.38642e+08	1.9303e+08	2.22422e+08	2.28571e+08	3.54337e+08	3.36483e+08	3.41425e+08	565928	4.06867	8.84812	2.67925
Kaempferol-3,7-O-bis-alpha-L-rhamnoside	C27 H30 O14	-0.00031	-0.53	578.164	578.163	5.996	0.2	3.92894e+08	21	2	18	98.3	93	91.2	Flavone and flavonol biosynthesis	Superpathway of flavones and derivatives biosynthesis	2.8882e+06	1.71715e+06	1.92196e+06	1.10305e+06	1.44151e+06	1.48733e+06	2.3692e+06	3.44359e+06	1.55023e+06	3.12297e+08	3.92894e+08	3.90409e+08	3.85039e+08	3.50787e+08	2.3487e+06	1.40473e+06	1.58171e+06	947583	1.24615e+06	1.29392e+06	1.99773e+06	2.92164e+06	1.32343e+06	155316	28.2153	16.145	38.5569
NCGC00386020-01_C18H28O3_8-{(1S,5R)-4-Oxo-5-[(2Z)-2-penten-1-yl]-2-cyclopenten-1-yl}octanoic acid	C18 H28 O3	0.00031	1.07	292.204	292.204	12.1	0.119	4.57526e+08	65	4	8	86.2	79.7	80.1	Metabolic pathways;Biosynthesis of secondary metabolites;alpha-Linolenic acid metabolism	Superpathway of lipoxygenase	9.5043e+07	1.07062e+08	7.79726e+07	2.79521e+07	5.4542e+07	8.49443e+07	7.83769e+07	7.14568e+07	7.51804e+07	5.04273e+07	3.89226e+07	3.83079e+07	5.46029e+07	5.05295e+07	1.01873e+08	1.14539e+08	8.32608e+07	2.94593e+07	5.73762e+07	8.91928e+07	8.30665e+07	7.55909e+07	7.93821e+07	1.33691e+06	15.7501	50.9371	4.71087
P-Coumaric acid	C9 H8 O3	0.00032	1.97	164.047	164.048	1.13	0.094	3.5114e+08	76	3	10	83.3	77.6	80.7	Metabolic pathways;Biosynthesis of secondary metabolites;Microbial metabolism in diverse environments;Degradation of aromatic compounds;Phenylpropanoid biosynthesis;Biosynthesis of plant secondary metabolites;Biosynthesis of phenylpropanoids;2-Oxocarboxylic acid metabolism;Biosynthesis of amino acids;Phenylalanine metabolism;Other	Superpathway of chorismate metabolism;Anaerobic aromatic compound degradation (Thauera aromatica);Superpathway of scopolin and esculin biosynthesis;Superpathway of aromatic amino acid biosynthesis;Other	2.36469e+08	2.19469e+08	2.30897e+08	1.74691e+08	2.44462e+08	2.35374e+08	3.43728e+08	3.5114e+08	3.45157e+08	7.96705e+07	6.18761e+07	6.25431e+07	6.36495e+07	6.64019e+07	2.97261e+08	2.73658e+08	2.85594e+08	2.04572e+08	2.84118e+08	2.71507e+08	4.11921e+08	4.17554e+08	4.073e+08	1.15226e+06	4.13379	16.8717	1.2457
[(2S,3R,4S,5S,6R)-3,4,5-trihydroxy-6-(hydroxymethyl)oxan-2-yl] (1S,4aR,6aS,6bR,10R,11R,12aR)-1,10,11-trihydroxy-9,9-bis(hydroxymethyl)-2,2,6a,6b,12a-pentamethyl-1,3,4,5,6,6a,7,8,8a,10,11,12,13,14b-tetradecahydropicene-4a-carboxylate	C36 H58 O12	-0.00017	-0.24	682.393	682.393	11.789	0.2	3.3065e+08	1	0	3			50			1.1267e+07	1.12212e+07	1.01166e+07	1.27445e+07	1.33429e+07	1.13991e+07	1.06358e+07	1.14524e+07	1.26856e+07	1.46288e+07	1.20153e+07	1.0877e+07	1.62606e+07	1.81464e+07	1.11554e+07	1.11135e+07	1.00227e+07	1.26541e+07	1.32524e+07	1.13254e+07	1.05503e+07	1.1364e+07	1.25916e+07	1.26487e+07	5.96629	7.94727	8.93429
Aspartic acid	C4 H7 N O4	0.00021	1.61	133.038	133.038	1.083	0.2	6.10736e+08	18	10	60	91.6	9.6	79.3	Metabolic pathways;Biosynthesis of secondary metabolites;Microbial metabolism in diverse environments;Biosynthesis of plant secondary metabolites;Biosynthesis of cofactors;2-Oxocarboxylic acid metabolism;Biosynthesis of plant hormones;Biosynthesis of amino acids;Other	Other	4.08514e+08	4.11757e+08	4.2939e+08	2.77734e+08	3.03046e+08	3.16765e+08	4.48238e+08	2.86396e+08	4.17111e+08	8.67789e+07	7.75733e+07	6.12447e+07	1.03171e+08	1.05337e+08	4.89566e+08	4.90364e+08	5.08182e+08	3.14981e+08	3.4165e+08	3.55013e+08	5.17607e+08	3.28723e+08	4.75891e+08	573848	2.1218	6.04402	22.5137
DL-Pipecolinic acid	C6 H11 N O2	0.00026	2.03	129.079	129.079	0.975	0.104	3.98066e+08	120	4	24	96.7	9.8	78.3	Metabolic pathways;Biosynthesis of secondary metabolites;Biosynthesis of plant secondary metabolites;Other	Other	1.9969e+08	2.09008e+08	2.18705e+08	1.78563e+08	2.07999e+08	2.1279e+08	3.26919e+08	3.1116e+08	3.17334e+08	1.43793e+08	1.33767e+08	1.59298e+08	1.33592e+08	1.41971e+08	2.06573e+08	2.15976e+08	2.25749e+08	1.82916e+08	2.12839e+08	2.17506e+08	3.35981e+08	3.19438e+08	3.25423e+08	445668	4.43703	9.18164	2.56192
Kaempferol-3-O-beta-glucopyranosyl-7-O-alpha-rhamnopyranoside	C27 H30 O15	-8e-05	-0.14	594.158	594.158	5.518	0.2	3.02921e+08	50	16	236	99.4	92.4	87.5	Biosynthesis of secondary metabolites;Flavone and flavonol biosynthesis	Superpathway of flavones and derivatives biosynthesis	1.57121e+08	1.50026e+08	1.53832e+08	7.10084e+07	1.11687e+08	1.12406e+08	1.85583e+08	1.60388e+08	1.68532e+08	2.43277e+08	3.02921e+08	3.01912e+08	2.88463e+08	2.70526e+08	1.32401e+08	1.27057e+08	1.30937e+08	6.26532e+07	9.90638e+07	1.00228e+08	1.61217e+08	1.40051e+08	1.47926e+08	181506	2.1222	24.4697	7.14474
3-Methylhistidine	C7 H11 N3 O2	0.00026	1.56	169.085	169.085	1.034	0.2	3.043e+08	39	4	42	95.6	84.7	94.8	Metabolic pathways;Other		1.39398e+08	1.03087e+08	1.38019e+08	1.14515e+08	1.53648e+07	1.63082e+08	1.25236e+08	1.40432e+08	1.12158e+08	1.43653e+07	5.40256e+06	5.49577e+06	6.38011e+06	6.7474e+06	2.79081e+08	2.02555e+08	2.66253e+08	1.95928e+08	2.58704e+07	2.70291e+08	2.25186e+08	2.48295e+08	1.95053e+08	639201	16.4399	76.3846	11.9805
Cetrimonium	C19 H41 N	0.00042	1.49	283.324	283.324	12.005	0.2	2.96704e+08	10	1	0	99.7	10				1.88581e+07	2.46313e+07	3.18043e+07	1.17994e+07	1.68696e+07	1.10654e+07	1.72129e+07	3.46646e+07	1.97488e+07	2.03774e+07	2.09506e+07	2.35746e+07	2.20591e+07	2.26368e+07	1.7659e+07	2.31118e+07	2.99028e+07	1.12536e+07	1.61225e+07	1.05971e+07	1.6316e+07	3.29258e+07	1.87966e+07	1.66974e+07	26.0383	23.8466	39.5063
Sinapic acid	C11 H12 O5	0.00039	1.72	224.068	224.069	3.826	0.2	5.59454e+08	70	2	52	99.6	100	86.5	Metabolic pathways;Biosynthesis of secondary metabolites;Phenylpropanoid biosynthesis;Biosynthesis of phenylpropanoids;2-Oxocarboxylic acid metabolism;Other		1.36156e+07	1.38522e+07	1.41319e+07	5.04892e+06	8.54e+06	8.1896e+06	1.79731e+07	1.86409e+07	1.7249e+07	5.28414e+08	5.53626e+08	5.39365e+08	5.59454e+08	5.45698e+08	1.30589e+07	1.33032e+07	1.35894e+07	4.89975e+06	8.29858e+06	7.96857e+06	1.73737e+07	1.80428e+07	1.67174e+07	256556	1.99389	26.565	3.81352
Monoisobutyl phthalate	C12 H14 O4	0.00018	0.8	222.089	222.089	12.507	0.2	3.89361e+09	170	2	10	99.3	10	92.2	Metabolic pathways;Biosynthesis of secondary metabolites;Phenylpropanoid biosynthesis;Biosynthesis of cofactors;Other		1.9614e+08	1.82678e+08	1.76469e+08	2.23775e+08	2.01576e+08	1.8993e+08	1.89392e+08	1.91783e+08	2.02701e+08	2.33836e+08	2.45696e+08	2.38792e+08	2.55141e+08	2.40056e+08	1.97881e+08	1.84248e+08	1.77936e+08	2.2519e+08	2.02794e+08	1.91024e+08	1.9075e+08	1.93105e+08	2.04041e+08	2.7058e+08	5.46061	8.41167	3.61902
Tris(1-chloro-2-propyl)phosphate	C9 H18 Cl3 O4 P	0.00069	2.1	326.001	326.002	11.657	0.2	2.33893e+08	8	1	2	98.4	9.9	90.7			1.24632e+07	1.18632e+07	1.30551e+07	1.52815e+07	1.47303e+07	1.25645e+07	1.44541e+07	1.49799e+07	1.23383e+07	1.5609e+07	1.34953e+07	1.42907e+07	1.27739e+07	1.52253e+07	1.31922e+07	1.25338e+07	1.37676e+07	1.59094e+07	1.53076e+07	1.30332e+07	1.5131e+07	1.56526e+07	1.28688e+07	1.69103e+07	4.68934	10.2847	10.1698
Phenylacetaldehyde	C8 H8 O	0.00037	3.11	120.058	120.058	1.185	0.2	3.14001e+08	29	1	4	67.6	43.8	87.1	Metabolic pathways;Microbial metabolism in diverse environments;Degradation of aromatic compounds;Phenylpropanoid biosynthesis;Phenylalanine metabolism;Other	Anaerobic aromatic compound degradation (Thauera aromatica);Other	1.76298e+08	2.25127e+08	8.94134e+07	1.43278e+08	1.77287e+08	1.70636e+08	1.62305e+08	1.58237e+08	1.61118e+08	6.34532e+07	8.05458e+07	8.01344e+07	7.48194e+07	9.40348e+07	2.12127e+08	2.69143e+08	1.06214e+08	1.62935e+08	2.00387e+08	1.91708e+08	1.88011e+08	1.82167e+08	1.84348e+08	747396	42.2197	10.5961	1.59764
Nandrolone	C18 H26 O2	0.00014	0.52	274.193	274.193	11.614	0.2	2.10591e+08	59	3	32	92.8	83.4	87.8			2.5145e+07	2.02324e+07	2.52539e+07	1.68039e+07	2.55559e+07	2.56839e+07	3.35895e+07	2.51411e+07	3.13904e+07	8.53992e+07	9.19533e+07	9.35153e+07	8.9995e+07	7.49555e+07	2.4607e+07	1.98129e+07	2.47471e+07	1.65455e+07	2.51801e+07	2.53236e+07	3.30053e+07	2.47207e+07	3.08866e+07	548977	12.1843	22.493	14.571
(E)-4-[(1R,2S,3S,4R,8aS)-2,3,4-trihydroxy-2,5,5,8a-tetramethyl-3,4,4a,6,7,8-hexahydro-1H-naphthalen-1-yl]but-3-en-2-one	C18 H30 O4	0.00061	1.97	310.214	310.215	12.002	0.2	5.22131e+08	86	3	6	84.1	78.1	69.1	Metabolic pathways;Biosynthesis of secondary metabolites;alpha-Linolenic acid metabolism	Superpathway of lipoxygenase	5.99125e+07	5.66867e+07	4.72635e+07	1.92887e+07	3.90849e+07	4.54305e+07	6.08607e+07	4.988e+07	5.61331e+07	2.6189e+07	2.39881e+07	3.49437e+07	2.59154e+07	2.48888e+07	7.82444e+07	7.33192e+07	6.05485e+07	2.31652e+07	4.65242e+07	5.3603e+07	7.51049e+07	6.09943e+07	6.8023e+07	4.21074e+06	12.9175	38.7567	10.3692
NCGC00386020-01_C18H28O3_8-{(1S,5R)-4-Oxo-5-[(2Z)-2-penten-1-yl]-2-cyclopenten-1-yl}octanoic acid	C18 H28 O3	0.0001	0.34	292.204	292.204	9.175	0.2	1.96804e+08	65	8	16	95.5	86.3	83.9	Metabolic pathways;Biosynthesis of secondary metabolites;alpha-Linolenic acid metabolism	Superpathway of lipoxygenase	1.81587e+06	1.08399e+06	1.73302e+06	2.17023e+06	3.34518e+06	3.03621e+06	4.18516e+06	3.86566e+06	4.73068e+06	2.76986e+06	2.20273e+06	2.31187e+06	2.80532e+06	3.19184e+06	1.82447e+06	1.08896e+06	1.74071e+06	2.17756e+06	3.35599e+06	3.04556e+06	4.20121e+06	3.87989e+06	4.74738e+06	492738	25.9543	21.3589	10.2563
2-Phenylacetamide	C8 H9 N O	0.00022	1.62	135.068	135.069	1.279	0.089	1.99193e+08	77	1	28	61.6	8.1	73.4	Metabolic pathways;Biosynthesis of secondary metabolites;Microbial metabolism in diverse environments;2-Oxocarboxylic acid metabolism;Phenylalanine metabolism;Other		1.23995e+08	1.31448e+08	1.26319e+08	9.33423e+07	1.23427e+08	1.24032e+08	1.91909e+08	1.97511e+08	1.96962e+08	7.28566e+07	5.70517e+07	5.91414e+07	6.30025e+07	6.72999e+07	1.55021e+08	1.63044e+08	1.55456e+08	1.08911e+08	1.42953e+08	1.42605e+08	2.29011e+08	2.33923e+08	2.31533e+08	1.72582e+06	2.85822	14.8716	1.06108
NCGC00385604-02!5,7-dihydroxy-2-(4-hydroxyphenyl)-6,8-bis[3,4,5-trihydroxy-6-(hydroxymethyl)oxan-2-yl]chromen-4-one	C27 H30 O15	-2e-05	-0.04	594.158	594.158	5.25	0.2	1.90665e+08	50	0	25			78.5	Biosynthesis of secondary metabolites;Flavone and flavonol biosynthesis	Superpathway of flavones and derivatives biosynthesis	1.6174e+08	1.52105e+08	1.61309e+08	6.65828e+07	1.00315e+08	1.00334e+08	1.54931e+08	1.70659e+08	1.90665e+08	5.02907e+06	345949	707183	935719	2.48176e+06	1.9304e+08	1.80937e+08	1.91249e+08	7.71514e+07	1.15863e+08	1.15512e+08	1.81285e+08	1.99037e+08	2.21649e+08	226975	3.46712	21.6346	10.0822
1-Isothiocyanato-7-(methylsulfinyl)-heptane	C9 H17 N O S2	0.00043	1.96	219.075	219.076	9.734	0.2	1.90016e+08	2	0	4			75.6	Metabolic pathways;Biosynthesis of secondary metabolites;Biosynthesis of amino acids;Other		284478	271928	301209	245256	245100	306075	260795	256421	273801	1.80257e+08	1.76491e+08	1.80626e+08	1.8175e+08	1.84725e+08	286420	273725	303134	246449	246240	307432	262235	257780	275193	422903	5.1259	13.2239	3.41266
CocamidoprpylBetaine	C19 H38 N2 O3	0.00036	1.06	342.288	342.289	11.269	0.2	1.81949e+08	4	0	8			80.2			1.43657e+07	1.50271e+07	1.32189e+07	1.14628e+07	1.19817e+07	1.32268e+07	1.22556e+07	1.15667e+07	1.09211e+07	1.32505e+07	1.08308e+07	1.1266e+07	1.25733e+07	1.31199e+07	1.58496e+07	1.65251e+07	1.44893e+07	1.22842e+07	1.27996e+07	1.4085e+07	1.32606e+07	1.2475e+07	1.17412e+07	7.9448e+06	6.63794	7.10324	6.08247
Lidocaine	C14 H22 N2 O	0.00063	2.7	234.173	234.174	5.053	0.2	1.79544e+08	47	1	9	100	10	94.5	Other		1.53485e+08	1.60257e+08	1.50944e+08	1.06715e+08	1.55703e+08	1.58182e+08	1.58883e+08	1.5647e+08	1.49862e+08	1.65699e+08	1.74693e+08	1.70383e+08	1.67748e+08	1.73288e+08	1.53817e+08	1.60592e+08	1.51249e+08	1.06879e+08	1.55932e+08	1.58404e+08	1.59161e+08	1.56733e+08	1.50103e+08	1.73526e+08	3.10958	20.6978	3.01833
NCGC00385604-02!5,7-dihydroxy-2-(4-hydroxyphenyl)-6,8-bis[3,4,5-trihydroxy-6-(hydroxymethyl)oxan-2-yl]chromen-4-one	C27 H30 O15	2e-05	0.03	594.158	594.158	4.385	0.2	1.73768e+08	50	2	24	89.8	82.3	85.6	Biosynthesis of secondary metabolites;Flavone and flavonol biosynthesis	Superpathway of flavones and derivatives biosynthesis	1.31274e+08	1.44229e+08	1.43366e+08	8.00553e+07	1.17684e+08	1.2322e+08	1.5086e+08	1.58933e+08	1.51115e+08	2.98713e+07	3.94136e+07	3.59575e+07	3.70473e+07	3.40874e+07	1.06819e+08	1.18059e+08	1.18054e+08	6.88044e+07	1.01781e+08	1.07242e+08	1.27273e+08	1.34911e+08	1.2907e+08	82053.5	5.67567	22.4552	3.06221
NCGC00386020-01_C18H28O3_8-{(1S,5R)-4-Oxo-5-[(2Z)-2-penten-1-yl]-2-cyclopenten-1-yl}octanoic acid	C18 H28 O3	0.00037	1.28	292.204	292.204	11.638	0.2	3.38587e+08	65	12	32	90.2	82.5	80.3	Metabolic pathways;Biosynthesis of secondary metabolites;alpha-Linolenic acid metabolism	Superpathway of lipoxygenase	4.06141e+07	3.17218e+07	3.7377e+07	2.61003e+07	4.19095e+07	3.99997e+07	5.74055e+07	4.27295e+07	5.63938e+07	5.49748e+07	5.92187e+07	5.78768e+07	5.53259e+07	2.02353e+07	4.44208e+07	3.45921e+07	4.06384e+07	2.78021e+07	4.4513e+07	4.23621e+07	6.16846e+07	4.57808e+07	6.02455e+07	1.10833e+06	12.4301	23.7824	15.7344
3,5-di-tert-Butyl-4-hydroxybenzaldehyde	C15 H22 O2	0.00049	2.1	234.162	234.162	12.227	0.2	1.62855e+08	248	4	0	97.5	89.9		Metabolic pathways;Biosynthesis of secondary metabolites;Biosynthesis of various secondary metabolites - part 1;Other	Superpathway of trichothecene biosynthesis	2.19696e+07	1.82622e+07	1.88026e+07	1.46492e+07	1.4808e+07	1.70087e+07	1.50976e+07	1.89845e+07	1.56903e+07	1.66284e+07	1.70045e+07	1.51472e+07	1.3511e+07	1.44717e+07	2.32742e+07	1.93103e+07	1.98444e+07	1.52602e+07	1.5397e+07	1.76526e+07	1.58153e+07	1.98499e+07	1.63751e+07	8.40699e+06	10.3368	8.34311	12.6005
Nandrolone	C18 H26 O2	0.00042	1.54	274.193	274.194	11.194	0.2	3.266e+08	59	9	48	92.7	79.5	88.1			8.3786e+06	1.01656e+07	1.02358e+07	4.68231e+06	7.82507e+06	7.81603e+06	1.02837e+07	1.22838e+07	1.33629e+07	1.42693e+06	294573	180980	317736	763891	7.59364e+06	9.22814e+06	9.30689e+06	4.30624e+06	7.20839e+06	7.2119e+06	9.41147e+06	1.12603e+07	1.22695e+07	230795	11.1052	26.8588	13.2
Oleic_acid	C18 H34 O2	0.0006	2.13	282.256	282.256	12.741	0.2	1.51965e+08	134	2	6	89.3	81.9	55.6	Biosynthesis of plant secondary metabolites;Other	Other	1.59019e+07	1.48969e+07	1.8247e+07	1.30577e+07	1.34988e+07	1.61525e+07	1.49956e+07	1.33824e+07	1.45569e+07	8.41976e+06	7.33949e+06	7.93192e+06	8.01075e+06	8.42051e+06	1.91097e+07	1.77881e+07	2.16505e+07	1.48365e+07	1.52454e+07	1.81333e+07	1.73537e+07	1.53919e+07	1.66409e+07	1.33697e+07	10.0586	11.1814	6.03228
Phthalic anhydride	C8 H4 O3	0.00017	1.15	148.016	148.016	15.102	0.2	1.50871e+08	2	0	2			68.4			1.39028e+07	7.04015e+06	4.97997e+06	1.80096e+07	1.57189e+07	3.38462e+07	8.8171e+06	4.75938e+07	1.01799e+07	1.99126e+07	1.08646e+07	1.73621e+07	1.20309e+07	1.16715e+07	1.4208e+07	7.18966e+06	5.08219e+06	1.82901e+07	1.59528e+07	3.4326e+07	8.9731e+06	4.84023e+07	1.03456e+07	6.04295e+06	54.1322	43.7584	99.1366
Benzophenone	C13 H10 O	0.00029	1.62	182.073	182.073	11.76	0.2	1.47013e+08	26	5	8	94.6	9.7	73.7	Metabolic pathways;Microbial metabolism in diverse environments;Other		2.32177e+07	1.50671e+07	1.78064e+07	2.11994e+07	2.07936e+07	2.23711e+07	1.9655e+07	2.19691e+07	2.26658e+07	2.12559e+07	1.36332e+07	2.55101e+07	2.18732e+07	2.04354e+07	2.26326e+07	1.46991e+07	1.73855e+07	2.08151e+07	2.04331e+07	2.2001e+07	1.92521e+07	2.15361e+07	2.22369e+07	2.41809e+07	22.1229	3.87787	7.4294
Hexadecanamide	C16 H33 N O	0.00062	2.41	255.256	255.257	11.653	0.2	1.45733e+08	17	2	0	96.7	9.8				2.29298e+07	2.05456e+07	1.89973e+07	1.69332e+07	1.98397e+07	2.34618e+07	2.14903e+07	2.2866e+07	2.05293e+07	1.96677e+07	2.10911e+07	2.09044e+07	1.95706e+07	2.10372e+07	2.36571e+07	2.1176e+07	1.95605e+07	1.73134e+07	2.02649e+07	2.39407e+07	2.20388e+07	2.34262e+07	2.10112e+07	1.55046e+07	9.61345	16.1914	5.4693
ALPHA-AMINOADIPATE	C6 H11 N O4	0.00025	1.57	161.069	161.069	1.116	0.2	1.76406e+08	70	0	16			65.5	Metabolic pathways;Biosynthesis of secondary metabolites;Microbial metabolism in diverse environments;2-Oxocarboxylic acid metabolism;Biosynthesis of amino acids;Other	Other	7.869e+07	1.07477e+08	8.50243e+07	7.27615e+07	9.40571e+07	1.12105e+08	9.82899e+07	9.39414e+07	9.51278e+07	7.46384e+07	7.258e+07	7.73499e+07	7.84448e+07	8.04533e+07	8.14711e+07	1.11151e+08	8.78321e+07	7.45799e+07	9.63007e+07	1.14652e+08	1.01083e+08	9.65035e+07	9.76138e+07	3.36906e+06	16.7155	21.0758	2.42779
Iberin	C5 H9 N O S2	0.00013	0.83	163.013	163.013	4.464	0.2	1.39955e+08	6	1	0	99.7	10				121792	133517	129652	114122	120592	127275	138166	195239	135297	1.32752e+08	1.33761e+08	1.38227e+08	1.39955e+08	1.3832e+08	112086	123188	119927	107475	113863	120486	129116	182920	127087	101659	4.81937	5.70992	21.6333
2-Amino-1,3,4-octadecanetriol	C18 H39 N O3	-6e-05	-0.19	317.293	317.293	11.557	0.067	1.72733e+08	3	2	0	77.1	8.9		Metabolic pathways;Other		1.52225e+08	1.45959e+08	1.57292e+08	1.04242e+08	1.25239e+08	1.61894e+08	1.55349e+08	1.72733e+08	1.45872e+08	1.17239e+08	1.10145e+08	1.10345e+08	1.08534e+08	1.07766e+08	1.64132e+08	1.56986e+08	1.68756e+08	1.09938e+08	1.31763e+08	1.69915e+08	1.6504e+08	1.83062e+08	1.54219e+08	4.46543e+06	3.6316	22.1253	8.70197
3,6,9,12-Tetraoxatetracosan-1-ol	C20 H42 O5	8e-05	0.22	362.303	362.303	13.129	0.2	1.32431e+08	1	0	2			88.9			1.36293e+07	1.18417e+07	1.21412e+07	1.06231e+07	1.3137e+07	1.72928e+07	1.13893e+07	1.17341e+07	1.2316e+07	1.46965e+07	1.50164e+07	1.33286e+07	1.46622e+07	1.45371e+07	1.38628e+07	1.20379e+07	1.23357e+07	1.07525e+07	1.32897e+07	1.74844e+07	1.15467e+07	1.18898e+07	1.24727e+07	9.48732e+06	7.68106	24.5612	3.91086
NCGC00386020-01_C18H28O3_8-{(1S,5R)-4-Oxo-5-[(2Z)-2-penten-1-yl]-2-cyclopenten-1-yl}octanoic acid	C18 H28 O3	0.00041	1.39	292.204	292.204	11.963	0.119	1.41333e+08	65	4	12	92.5	79.2	81	Metabolic pathways;Biosynthesis of secondary metabolites;alpha-Linolenic acid metabolism	Superpathway of lipoxygenase	4.67079e+07	4.11844e+07	3.85732e+07	1.71669e+07	2.33146e+07	1.82359e+07	5.1527e+07	2.88512e+07	4.18574e+07	2.46098e+07	2.45097e+07	2.42488e+07	2.58047e+07	2.43695e+07	4.99533e+07	4.3949e+07	4.10722e+07	1.80023e+07	2.43963e+07	1.90409e+07	5.43873e+07	3.03866e+07	4.39896e+07	2.09006e+06	10.0717	16.7545	28.0421
Prolinamide	C5 H10 N2 O	0.00026	2.27	114.079	114.08	0.978	0.2	3.10738e+08	28	0	1			55.8			1.53026e+08	1.65861e+08	1.73458e+08	1.32262e+08	1.60476e+08	1.63331e+08	2.53112e+08	2.32755e+08	2.39303e+08	1.10568e+08	9.88855e+07	1.18503e+08	9.8867e+07	1.09371e+08	1.61204e+08	1.74429e+08	1.82109e+08	1.37234e+08	1.66232e+08	1.68907e+08	2.63951e+08	2.42316e+08	2.48716e+08	294892	6.12726	11.1554	4.41631
L-METHIONINE	C5 H11 N O2 S	0.00031	2.09	149.051	149.051	1.25	0.2	6.44289e+08	24	2	15	94.9	82.9	88	Metabolic pathways;Biosynthesis of secondary metabolites;Biosynthesis of plant secondary metabolites;Biosynthesis of cofactors;2-Oxocarboxylic acid metabolism;Biosynthesis of plant hormones;Biosynthesis of amino acids;Other	Other	2.1564e+08	1.59849e+08	2.10121e+08	1.11701e+08	1.4129e+08	1.46189e+08	6.05894e+08	6.44289e+08	5.90008e+08	7.46178e+07	7.09218e+07	6.41576e+07	6.44935e+07	6.99252e+07	2.35466e+08	1.74037e+08	2.28108e+08	1.18849e+08	1.49904e+08	1.54663e+08	6.50211e+08	6.89437e+08	6.29554e+08	358731	15.7828	13.7806	4.634
Phenethylacetate	C10 H12 O2	0.00033	2.04	164.084	164.084	8.1	0.2	1.33137e+08	266	0	8			80.9	Metabolic pathways;Microbial metabolism in diverse environments;Degradation of aromatic compounds;Phenylpropanoid biosynthesis;Other	Other	7.79031e+07	4.54346e+07	4.67051e+07	7.12106e+07	8.13566e+07	9.74335e+07	7.16358e+07	6.14312e+07	6.79676e+07	3.26653e+07	3.5474e+07	3.28434e+07	3.24414e+07	3.35501e+07	7.6963e+07	4.49036e+07	4.61769e+07	7.05947e+07	8.06839e+07	9.66652e+07	7.09344e+07	6.08531e+07	6.73538e+07	516346	32.4079	15.9057	7.69902
5α-Dihydrotestosterone	C19 H30 O2	0.00063	2.18	290.225	290.225	12.599	0.2	1.58426e+08	128	1	0	73.2	70.3		Microbial metabolism in diverse environments;Steroid hormone biosynthesis;Other	Other	6.57987e+07	6.38542e+07	6.10616e+07	4.33214e+07	6.53917e+07	7.45245e+07	1.16217e+08	1.15453e+08	1.0855e+08	4.66476e+07	4.73757e+07	4.63048e+07	4.95726e+07	4.66172e+07	7.12381e+07	6.89519e+07	6.57642e+07	4.58203e+07	6.89867e+07	7.84211e+07	1.23874e+08	1.22742e+08	1.15107e+08	250473	4.00476	26.0451	3.95465
L-citrulline	C6 H13 N3 O3	0.0003	1.69	175.096	175.096	1.056	0.2	1.18412e+08	10	1	16	83	51.8	83.4	Metabolic pathways;Biosynthesis of secondary metabolites;Biosynthesis of amino acids;Other	Other	1.97619e+07	1.6345e+07	2.23531e+07	1.04112e+07	1.27755e+07	1.58945e+07	1.72082e+07	1.73423e+07	2.05041e+07	1.0933e+08	1.18412e+08	1.06172e+08	1.14314e+08	9.75203e+07	1.88529e+07	1.56159e+07	2.13874e+07	1.00646e+07	1.23685e+07	1.54109e+07	1.65618e+07	1.67155e+07	1.97921e+07	503908	15.5373	21.2582	10.3013
Kaempferol-3-Glucoside-2''-Rhamnoside-7-Rhamnoside	C33 H40 O19	6e-05	0.08	740.216	740.216	4.551	0.2	1.12679e+08	12	4	45	96.8	78.6	85.4			208235	218841	253977	208080	204818	220001	216044	230768	221413	8.71457e+07	1.12679e+08	1.06899e+08	1.10846e+08	1.00324e+08	167904	177548	207337	177609	175970	190261	180875	194443	187765	153679	11.1558	4.31427	3.61461
Kaempferol-3-O-alpha-L-rhamnoside	C21 H20 O10	0.00039	0.9	432.106	432.106	5.996	0.092	1.07097e+08	57	2	48	91.8	9.6	91	Flavone and flavonol biosynthesis;Other	Superpathway of flavones and derivatives biosynthesis	466216	143871	147162	169087	2.5224e+06	570287	1.19164e+06	696006	219876	7.90603e+07	1.06877e+08	1.07097e+08	1.03718e+08	9.32931e+07	375560	116615	120028	144222	2.16562e+06	492867	996849	585992	186322	74000.1	72.783	115.663	68.7234
2,4-Dimethylbenzaldehyde	C9 H10 O	0.00019	1.4	134.073	134.073	11.789	0.2	1.06752e+08	84	1	0	89.9	82.4		Biosynthesis of secondary metabolites;Phenylpropanoid biosynthesis;Biosynthesis of plant secondary metabolites		1.47853e+07	1.63323e+07	1.58435e+07	1.47636e+07	1.67548e+07	2.21898e+07	1.53209e+07	1.76055e+07	1.45169e+07	1.69786e+07	2.21546e+07	1.61119e+07	2.12369e+07	1.83812e+07	1.24427e+07	1.38142e+07	1.34688e+07	1.30137e+07	1.48471e+07	1.9768e+07	1.32948e+07	1.53569e+07	1.2729e+07	7.75787e+06	5.38693	22	10.0273
Vitexin	C21 H20 O10	0.00059	1.37	432.106	432.106	5.835	0.092	1.05832e+08	56	4	31	97.2	89.1	91.2	Flavone and flavonol biosynthesis;Other	Superpathway of flavones and derivatives biosynthesis	8.66952e+07	8.43598e+07	8.2761e+07	4.40338e+07	6.80918e+07	7.05784e+07	8.45715e+07	1.05832e+08	7.96563e+07	1.80987e+06	325724	495271	923926	1.56986e+06	1.63062e+08	1.56076e+08	1.50655e+08	7.20462e+07	1.09821e+08	1.12232e+08	1.44645e+08	1.78314e+08	1.32245e+08	194311	3.97194	22.9899	15.7107
14-(hydroxymethyl)-5,9-dimethyltetracyclo[11.2.1.0¹,¹⁰.0⁴,⁹]hexadecan-5-ol	C19 H32 O2	0.00063	2.17	292.24	292.241	14.247	0.2	1.45138e+08	83	2	7	99.4	98.9	72.4	Steroid hormone biosynthesis		8.99067e+07	8.80173e+07	7.01689e+07	3.91231e+07	4.96068e+07	5.80443e+07	1.01911e+08	9.30817e+07	1.01774e+08	1.76873e+07	2.09664e+07	1.71362e+07	1.78289e+07	2.4033e+07	1.05354e+08	1.02581e+08	8.13379e+07	4.36997e+07	5.5123e+07	6.41668e+07	1.15637e+08	1.05063e+08	1.14275e+08	462736	13.6259	18.8784	5.15149
Benzylidenacetone	C10 H10 O	0.00033	2.28	146.073	146.073	8.095	0.2	1.01138e+08	70	2	4	63.7	43.2	91			5.72591e+07	3.30371e+07	3.53339e+07	5.29616e+07	6.0558e+07	7.12938e+07	5.31113e+07	4.60147e+07	5.01602e+07	2.45959e+07	2.70592e+07	2.5632e+07	2.45676e+07	2.53743e+07	5.64145e+07	3.25651e+07	3.48454e+07	5.24013e+07	5.99455e+07	7.0606e+07	5.24754e+07	4.54851e+07	4.96061e+07	221442	31.8854	14.9984	7.14341
Phthalic anhydride	C8 H4 O3	7e-05	0.49	148.016	148.016	12.107	0.2	9.86092e+07	2	0	2			70			1.71863e+06	6.02666e+06	5.81118e+06	2.84204e+06	7.43402e+06	7.90764e+06	6.68639e+06	7.69594e+06	6.57231e+06	3.7085e+06	8.36498e+06	4.23943e+06	3.58136e+06	3.2412e+06	1.66493e+06	5.84315e+06	5.63888e+06	2.77376e+06	7.26145e+06	7.73049e+06	6.50959e+06	7.49864e+06	6.40911e+06	4.55474e+06	53.7511	46.2087	8.84739
Nandrolone	C18 H26 O2	0.00072	2.62	274.193	274.194	12.745	0.2	9.75172e+07	59	3	16	93.2	83.5	82.2			4.33364e+07	4.22971e+07	3.71746e+07	1.78701e+07	2.80059e+07	3.40537e+07	6.70172e+07	6.09843e+07	5.72122e+07	5.03889e+07	4.2246e+07	5.83899e+07	4.60475e+07	4.79054e+07	4.46089e+07	4.34985e+07	3.81949e+07	1.82417e+07	2.85619e+07	3.46978e+07	6.86013e+07	6.2368e+07	5.84562e+07	594891	8.14199	30.6113	8.10339
Phthalic anhydride	C8 H4 O3	0.00017	1.18	148.016	148.016	5.031	0.2	9.69451e+07	2	0	4			72.3			1.03495e+07	9.80052e+06	841075	1.00223e+07	1.02583e+07	1.04096e+07	9.68056e+06	1.03421e+07	1.04507e+07	8.35732e+07	9.45101e+07	9.69451e+07	9.19584e+07	8.9292e+07	9.36032e+06	8.89078e+06	765331	9.31893e+06	9.56818e+06	9.73975e+06	8.91767e+06	9.55666e+06	9.68691e+06	1.71499e+07	76.2364	2.21751	4.38583
Caprolactam	C6 H11 N O	0.00039	3.48	113.084	113.084	2.544	0.2	9.28332e+07	74	2	0	94.9	82.8		Metabolic pathways;Microbial metabolism in diverse environments;Other		5.25596e+07	3.55729e+07	3.71271e+07	4.476e+07	6.37046e+07	6.76293e+07	5.88467e+07	5.66739e+07	5.96599e+07	3.69907e+07	3.14097e+07	3.2967e+07	3.22128e+07	3.11518e+07	5.34986e+07	3.61879e+07	3.77476e+07	4.53283e+07	6.4477e+07	6.84107e+07	5.96948e+07	5.74583e+07	6.04515e+07	4.57214e+06	22.5433	20.7872	2.62901
Nandrolone	C18 H26 O2	-0.00032	-1.18	274.193	274.193	9.175	0.2	9.25756e+07	59	6	32	95.3	85.7	88			587715	553072	734543	1.53456e+06	1.22636e+06	1.81374e+06	2.52112e+06	1.50055e+06	2.05496e+06	1.06519e+06	1.06059e+06	1.09753e+06	1.1893e+06	1.44759e+06	638684	599387	793874	1.62732e+06	1.297e+06	1.91309e+06	2.69524e+06	1.59985e+06	2.18506e+06	495020	15.1831	19.1207	25.3755
Stearamide	C18 H37 N O	0.00063	2.24	283.288	283.288	14.712	0.2	1.20896e+09	16	2	0	99.5	93.4				1.20896e+09	7.50515e+08	5.20467e+08	3.81464e+08	4.95409e+08	9.08301e+08	3.06884e+08	5.12935e+08	2.72691e+08	7.65271e+08	6.60945e+08	7.56122e+08	8.12221e+08	7.39048e+08	1.3119e+09	8.1222e+08	5.61744e+08	4.04111e+08	5.23439e+08	9.57173e+08	3.27698e+08	5.46271e+08	2.89646e+08	6.67605e+06	42.6583	46.3269	35.7053
2-Phenylacetamide	C8 H9 N O	0.00019	1.43	135.068	135.069	1.134	0.089	9.12392e+07	77	0	16			66.5	Metabolic pathways;Biosynthesis of secondary metabolites;Microbial metabolism in diverse environments;2-Oxocarboxylic acid metabolism;Phenylalanine metabolism;Other		5.53798e+07	6.12771e+07	7.10926e+07	4.48716e+07	5.97325e+07	6.34528e+07	9.0379e+07	8.04018e+07	9.12392e+07	1.81922e+07	1.41349e+07	1.59789e+07	1.55227e+07	1.62446e+07	7.12553e+07	7.81319e+07	8.9837e+07	5.33634e+07	7.04441e+07	7.42124e+07	1.10266e+08	9.7254e+07	1.09428e+08	1.09078e+06	11.7817	16.832	6.89324
Stearamide	C18 H37 N O	-6e-05	-0.2	283.288	283.287	14.091	0.2	8.2063e+07	16	1	0	98.2	83				4.89256e+07	4.48028e+07	2.35308e+07	1.49316e+07	2.03672e+07	3.01583e+07	1.8973e+07	2.48978e+07	1.34905e+07	3.51998e+07	3.77837e+07	3.81741e+07	4.20739e+07	3.97592e+07	4.88628e+07	4.47472e+07	2.35025e+07	1.49179e+07	2.03494e+07	3.01332e+07	1.89533e+07	2.48729e+07	1.34776e+07	221768	34.8644	35.3698	29.8363
albocycline	C18 H28 O4	0.00065	2.11	308.199	308.199	10.752	0.2	8.17874e+07	43	5	3	79	74.4	65.9			1.89429e+06	3.23147e+06	5.10574e+06	1.61526e+06	2.46123e+06	3.25491e+06	2.67241e+06	2.82068e+06	2.95627e+06	1.00199e+07	9.69647e+06	9.84701e+06	1.09836e+07	1.06597e+07	2.01929e+06	3.43751e+06	5.41996e+06	1.68998e+06	2.5698e+06	3.39153e+06	2.81339e+06	2.96336e+06	3.09941e+06	618941	47.1129	33.3646	4.83544
Spiramycin	C43 H74 N2 O14	0.00133	1.58	842.514	842.515	14.473	0.2	8.08835e+07	5	1	0	69.2	44.1				462363	282547	231006	241030	232521	227311	318622	271731	280932	7.71061e+07	4.21119e+07	6.0391e+07	6.07956e+07	6.25223e+07	523794	318743	259509	263066	252753	246094	352045	299005	307870	207193	37.753	3.36719	8.88863
4-Hydroxybenzaldehyde	C7 H6 O2	0.00031	2.5	122.037	122.037	1.283	0.09	7.74817e+07	16	1	15	88.1	54.8	84.5	Metabolic pathways;Biosynthesis of secondary metabolites;Microbial metabolism in diverse environments;Degradation of aromatic compounds;Biosynthesis of phenylpropanoids;Naphthalene degradation;Phenylalanine metabolism;Other	Anaerobic aromatic compound degradation (Thauera aromatica);Superpathway of aromatic compound degradation via 2-oxopent-4-enoate;Superpathway of aromatic compound degradation via 3-oxoadipate;Other	5.01479e+07	4.58597e+07	5.34181e+07	3.5103e+07	4.36352e+07	4.42118e+07	6.79697e+07	7.74817e+07	7.64058e+07	2.25763e+07	1.66182e+07	1.87856e+07	1.90307e+07	2.25896e+07	6.32773e+07	5.73893e+07	6.63015e+07	4.12103e+07	5.08338e+07	5.11132e+07	8.16907e+07	9.23913e+07	9.03995e+07	2.67984e+06	7.27203	11.8161	6.45506
(5R)-5-hydroxy-1-(4-hydroxy-3-methoxyphenyl)tetradecan-3-one	C21 H34 O4	0.00028	0.8	350.246	350.246	11.786	0.2	1.09985e+08	53	1	3	64.7	47.1	52.8	Steroid hormone biosynthesis		4.27003e+07	4.00254e+07	3.78506e+07	2.17109e+07	3.31584e+07	3.53832e+07	5.73847e+07	5.49994e+07	5.36297e+07	4.63697e+07	4.74544e+07	4.87524e+07	5.00696e+07	5.0417e+07	4.15204e+07	3.89536e+07	3.68695e+07	2.1279e+07	3.25275e+07	3.47408e+07	5.60943e+07	5.38101e+07	5.25164e+07	344023	5.95594	24.4566	3.3463
2,4-Dimethylbenzaldehyde	C9 H10 O	0.00021	1.58	134.073	134.073	10.711	0.2	7.37481e+07	84	1	0	89.8	82.3		Biosynthesis of secondary metabolites;Phenylpropanoid biosynthesis;Biosynthesis of plant secondary metabolites		4.45972e+07	3.73198e+07	3.65026e+07	4.89851e+07	5.32578e+07	5.39244e+07	5.06195e+07	4.8708e+07	4.79706e+07	4.01319e+07	3.26875e+07	3.17423e+07	3.03363e+07	3.03122e+07	5.75563e+07	4.7724e+07	4.6256e+07	5.83724e+07	6.29277e+07	6.31817e+07	6.19018e+07	5.90481e+07	5.76554e+07	2.43557e+07	12.1643	4.40097	3.63602
Loliolide	C11 H16 O3	0.00039	2.01	196.11	196.11	6.432	0.2	7.07843e+07	120	0	8			90.6			2.28837e+07	2.1389e+07	2.28194e+07	9.07842e+06	1.55011e+07	1.92715e+07	2.75594e+07	2.71476e+07	2.91299e+07	1.77964e+07	1.36272e+07	1.48248e+07	1.49615e+07	1.43107e+07	2.70391e+07	2.51281e+07	2.66557e+07	1.01978e+07	1.73174e+07	2.14129e+07	3.1475e+07	3.08329e+07	3.29023e+07	539151	3.84784	34.7967	3.33756
Desulfo Glucoraphanin	C12 H23 N O7 S2	0.00029	0.83	357.092	357.092	1.104	0.2	6.89043e+07	19	0	4			85.6			9.3475e+06	9.24503e+06	9.52976e+06	6.80517e+06	8.67018e+06	8.4539e+06	1.0561e+07	1.02065e+07	1.02667e+07	5.57666e+07	6.89043e+07	6.2661e+07	6.13579e+07	5.8843e+07	7.88728e+06	7.8397e+06	8.12164e+06	6.01039e+06	7.69756e+06	7.54492e+06	9.18456e+06	8.92184e+06	9.0207e+06	332324	1.89857	13.1721	1.46744
Indole-3-acetaldehyde	C10 H9 N O	0.00023	1.47	159.068	159.069	4.107	0.2	6.86262e+07	99	4	12	77.7	48.7	69.6	Metabolic pathways;Biosynthesis of secondary metabolites;Tryptophan metabolism;Other		356852	505803	498642	336684	464664	368130	440272	577622	619119	5.90127e+07	6.69576e+07	6.75641e+07	6.86262e+07	6.06647e+07	317475	451572	446750	309285	428400	340637	400101	526804	566682	95088.5	18.7696	17.1777	17.4708
6-Quinolinol	C9 H7 N O	0.0003	2.05	145.053	145.053	2.326	0.2	6.69058e+07	54	6	52	84.9	52.9	90.8			3.58719e+07	3.77999e+07	3.76371e+07	1.68843e+07	2.78457e+07	2.79525e+07	3.86789e+07	3.88292e+07	3.86055e+07	1.96238e+07	1.33537e+07	1.45707e+07	1.46461e+07	1.75249e+07	4.72691e+07	4.93123e+07	4.86144e+07	2.03969e+07	3.33306e+07	3.31545e+07	4.80592e+07	4.77913e+07	4.70732e+07	229225	2.14578	25.6104	1.07012
1-Isothiocyanato-6-(methylsulfinyl)-hexane	C8 H15 N O S2	0.00033	1.62	205.06	205.06	8.622	0.2	6.64116e+07	23	0	4			74.4			2.623e+06	587555	2.98304e+06	1.49753e+06	893247	742353	802961	1.23177e+06	2.97988e+06	4.28137e+07	5.22282e+07	4.43819e+07	6.64116e+07	4.65619e+07	2.56415e+06	574782	2.92028e+06	1.47338e+06	879471	731429	788316	1.21017e+06	2.92971e+06	236535	62.5811	38.1937	69.0521
Tridemorph	C19 H39 N O	0.00065	2.19	297.303	297.304	14.861	0.2	6.44446e+07	10	1	0	96.9	78.9				3.68709e+07	2.52939e+07	1.62608e+07	1.48149e+07	1.78896e+07	2.6403e+07	1.18876e+07	2.2052e+07	1.15871e+07	2.67452e+07	2.0045e+07	2.47427e+07	2.39408e+07	2.57979e+07	4.16011e+07	2.84231e+07	1.81986e+07	1.61244e+07	1.93946e+07	2.85127e+07	1.30927e+07	2.41913e+07	1.26612e+07	207611	39.8953	30.0793	39.2586
NCGC00186665-03!2,3-dihydroxypropyl hexadecanoate	C19 H38 O4	0.00063	1.9	330.277	330.278	13.804	0.077	6.37944e+07	18	0	5			70.2			4.69467e+07	4.63372e+07	5.38138e+07	3.06686e+07	4.34569e+07	4.11572e+07	3.80879e+07	4.65071e+07	3.46241e+07	2.18495e+07	2.12092e+07	2.01684e+07	2.01222e+07	2.02042e+07	5.83506e+07	5.71522e+07	6.58697e+07	3.56441e+07	5.01456e+07	4.71542e+07	4.5246e+07	5.48432e+07	4.05342e+07	1.48132e+06	7.81586	17.2774	15.5569
Dibutyl sebacate	C18 H34 O4	0.00053	1.68	314.246	314.246	13.532	0.2	6.35556e+07	116	1	0	98.9	98.4		Other		2.64669e+06	2.76932e+06	2.75056e+06	2.73321e+06	2.66384e+06	2.95535e+06	2.74162e+06	2.70254e+06	2.468e+06	2.35078e+06	2.44492e+06	3.00514e+06	3.11756e+06	2.21309e+06	2.63391e+06	2.75637e+06	2.73811e+06	2.72377e+06	2.65505e+06	2.94605e+06	2.73089e+06	2.69238e+06	2.4591e+06	3.83039e+06	2.43839	5.48132	5.59735
D-sphingosine	C18 H37 N O2	0.00068	2.26	299.282	299.283	11.743	0.2	6.29416e+07	20	1	9	68.2	47.7	70.8	Metabolic pathways;Other	Other	1.45594e+07	1.56345e+07	1.44551e+07	1.11827e+07	1.60511e+07	1.30586e+07	1.26663e+07	1.81447e+07	1.27209e+07	4.8194e+07	5.78122e+07	6.29416e+07	6.13664e+07	6.01284e+07	1.33496e+07	1.43733e+07	1.33242e+07	1.05029e+07	1.51162e+07	1.23314e+07	1.18006e+07	1.695e+07	1.19153e+07	1.3385e+06	4.37414	18.3642	21.6921
4-Acetamidobutyric acid	C6 H11 N O3	0.00026	1.81	145.074	145.074	1.093	0.2	6.53426e+07	90	0	6			66	Metabolic pathways;Biosynthesis of secondary metabolites;Biosynthesis of plant secondary metabolites;Biosynthesis of amino acids;Other	Other	5.33478e+07	5.73345e+07	5.4323e+07	5.09743e+07	5.60048e+07	5.76683e+07	5.26065e+07	5.67617e+07	5.53003e+07	5.77442e+06	4.23401e+06	4.2945e+06	5.02286e+06	5.62534e+06	6.93386e+07	7.41012e+07	6.98164e+07	6.30449e+07	6.88959e+07	7.05646e+07	6.61312e+07	7.09666e+07	6.8766e+07	2.4953e+06	3.68945	5.8501	3.52794
Acetamiprid	C10 H11 Cl N4	0.00043	1.94	222.067	222.068	6.827	0.2	5.91983e+07	40	1	6	96.3	86.6	91.8	Microbial metabolism in diverse environments;Other	Other	590649	420050	482618	471168	510897	579165	513233	446436	520878	5.91983e+07	5.72339e+07	5.82573e+07	5.70909e+07	5.75861e+07	567654	404197	464979	457920	497153	564290	496938	432801	505599	92749.7	17.2501	10.6213	8.31153
Idebenone	C19 H30 O5	0.00068	2.01	338.209	338.21	9.153	0.2	5.86618e+07	40	0	6			64.3	Metabolic pathways;Biosynthesis of secondary metabolites;Biosynthesis of various secondary metabolites - part 1		346100	465670	350727	260474	323557	316472	340161	311477	319175	4.87746e+07	5.40598e+07	5.12433e+07	5.81163e+07	5.86618e+07	324827	437902	330459	248835	309714	303536	323035	296381	304307	366858	17.4866	11.6605	4.44524
Crotamiton	C13 H17 N O	0.00022	1.09	203.131	203.131	12.23	0.2	5.8428e+07	121	3	0	87.6	54.5				5.05146e+06	3.51446e+06	3.57133e+06	5.40029e+06	5.08058e+06	6.01122e+06	5.36862e+06	4.66867e+06	4.77302e+06	5.30234e+06	4.72282e+06	4.86273e+06	4.71799e+06	4.89532e+06	5.38616e+06	3.73946e+06	3.79201e+06	5.65111e+06	5.3056e+06	6.26455e+06	5.65298e+06	4.90577e+06	5.00506e+06	4.92016e+06	21.736	8.46064	7.8218
7-[2,6-dimethyl-8-(2-methylbutanoyloxy)-1,2,6,7,8,8a-hexahydronaphthalen-1-yl]-3,5-dihydroxyheptanoic acid	C24 H38 O6	0.00017	0.4	422.267	422.267	12.164	0.105	8.14676e+07	16	0	3			52.9	Metabolic pathways;Biosynthesis of secondary metabolites;Biosynthesis of various secondary metabolites - part 1		9.70167e+06	6.07235e+06	5.46589e+06	2.61379e+06	3.89219e+06	4.26082e+06	7.7707e+06	1.04014e+07	5.61887e+06	2.2974e+06	2.50259e+06	2.22005e+06	1.56214e+06	2.64676e+06	1.32896e+07	8.2215e+06	7.3155e+06	3.23822e+06	4.77135e+06	5.16893e+06	9.9439e+06	1.31659e+07	7.03605e+06	1.2431e+06	33.5068	23.2082	30.5142
Erucamide	C22 H43 N O	-0.00051	-1.52	337.334	337.334	15.027	0.2	5.6639e+07	17	1	0	73.7	46.4				2.94746e+07	2.79853e+07	2.09354e+07	8.62442e+06	1.83456e+07	3.05432e+07	1.11544e+07	1.66543e+07	1.15411e+07	2.21461e+07	2.17864e+07	2.7845e+07	3.23928e+07	2.73856e+07	2.92988e+07	2.78236e+07	2.08184e+07	8.5876e+06	1.82708e+07	3.04244e+07	1.11005e+07	1.6577e+07	1.14896e+07	4.33415e+06	17.4391	57.3034	23.4052
NCGC00381718-02_C15H20O2_Cyclodeca[b]furan-2(3H)-one, 3a,4,5,8,9,11a-hexahydro-6,10-dimethyl-3-methylene-, (3aS,6E,10E,11aR)-	C15 H20 O2	0.00057	2.47	232.146	232.147	9.719	0.2	5.51834e+07	172	28	142	96.2	90	88.2	Biosynthesis of secondary metabolites;Other		2.06005e+07	3.52935e+07	2.77748e+07	3.64982e+06	7.62594e+06	4.48446e+06	4.42625e+06	9.91838e+06	4.97623e+06	223138	273602	308016	335335	540048	1.42722e+07	2.45941e+07	1.94682e+07	2.66777e+06	5.60833e+06	3.31841e+06	3.177e+06	7.16207e+06	3.61514e+06	226711	26.5418	39.9644	46.9817
Phenylacetaldehyde	C8 H8 O	0.00035	2.93	120.058	120.058	1.3	0.2	5.5087e+07	29	1	4	68.6	44	87.1	Metabolic pathways;Microbial metabolism in diverse environments;Degradation of aromatic compounds;Phenylpropanoid biosynthesis;Phenylalanine metabolism;Other	Anaerobic aromatic compound degradation (Thauera aromatica);Other	3.00161e+07	3.11739e+07	3.2393e+07	2.55283e+07	3.24267e+07	2.97436e+07	2.55158e+07	2.84189e+07	2.938e+07	1.04572e+07	1.11293e+07	1.16593e+07	1.0876e+07	1.18869e+07	3.50309e+07	3.61902e+07	3.7408e+07	2.84357e+07	3.59379e+07	3.27991e+07	2.88601e+07	3.19794e+07	3.2893e+07	2.62733e+06	3.28276	11.632	6.76785
Monoolein	C21 H40 O4	0.00037	1.05	356.293	356.293	12.839	0.2	5.3235e+07	119	1	4	98.9	98.4	77.6			4.19575e+07	3.72363e+07	3.10696e+07	2.6105e+07	4.76742e+07	4.20226e+07	2.60602e+07	3.36044e+07	2.77702e+07	4.91954e+06	2.05067e+06	2.9555e+06	3.19837e+06	4.32661e+06	3.11328e+07	2.77531e+07	2.32608e+07	2.01779e+07	3.70213e+07	3.27851e+07	1.98671e+07	2.5736e+07	2.13658e+07	2.08629e+06	14.4221	29.2102	13.6599
NCGC00381398-01_C17H26O4_6-[(2E,4E)-4,6-Dimethyl-2,4-octadienoyl]-2,3-dihydroxy-2-methylcyclohexanone	C17 H26 O4	0.00073	2.49	294.183	294.184	11.895	0.2	5.14803e+07	25	0	2			55.4	Biosynthesis of secondary metabolites;Other		1.03632e+07	1.15747e+07	1.05982e+07	1.05128e+07	1.243e+07	1.18952e+07	1.92862e+07	1.86215e+07	2.02274e+07	1.83535e+07	1.82306e+07	1.78761e+07	1.89736e+07	1.88016e+07	1.05183e+07	1.17423e+07	1.07466e+07	1.06247e+07	1.25563e+07	1.20104e+07	1.95191e+07	1.88375e+07	2.04524e+07	1.07212e+06	5.91587	8.48872	4.1355
NCGC00186665-03!2,3-dihydroxypropyl hexadecanoate	C19 H38 O4	0.00058	1.75	330.277	330.278	12.273	0.2	4.90005e+07	18	0	5			71.5			2.06035e+07	4.31933e+07	4.27753e+07	2.21316e+07	2.89191e+07	2.57523e+07	3.21401e+07	2.70015e+07	2.42925e+07	3.88904e+07	3.7485e+07	3.14225e+07	4.6312e+07	4.12957e+07	2.07839e+07	4.35593e+07	4.31257e+07	2.22696e+07	2.90913e+07	2.58985e+07	3.23674e+07	2.7185e+07	2.44508e+07	2.30957e+06	36.3622	13.2536	14.3599
alpha-Linolenoyl Ethanolamide	C20 H35 N O2	0.00068	2.13	321.267	321.267	12.443	0.2	4.8152e+07	13	0	2			60.3			7.80541e+06	8.45159e+06	7.35082e+06	7.60781e+06	9.9533e+06	1.10899e+07	1.62597e+07	1.70255e+07	1.52489e+07	3.60143e+06	2.97739e+06	3.48068e+06	3.36381e+06	3.93275e+06	1.0461e+07	1.1206e+07	9.64343e+06	9.29275e+06	1.20392e+07	1.32844e+07	2.04653e+07	2.1214e+07	1.88117e+07	207199	7.48861	17.6998	6.09614
LPC 15:1; [M+H]+	C23 H46 N O7 P	0.00043	0.89	479.301	479.302	11.933	0.2	4.80791e+07	11	0	2			59.2			2.61776e+07	3.14553e+07	3.38504e+07	1.63293e+07	2.74106e+07	2.92969e+07	2.21341e+07	2.06153e+07	2.23682e+07	2.41369e+06	337634	361058	383670	577505	2.25204e+07	2.71322e+07	2.92755e+07	1.43893e+07	2.42195e+07	2.59565e+07	1.93477e+07	1.80686e+07	1.96576e+07	194557	13.1205	28.983	4.4276
Lauric isopropanolamide	C15 H31 N O2	0.00023	0.88	257.235	257.236	12.232	0.2	4.71861e+07	11	0	2			85.2			1.0971e+06	773043	1.86892e+06	1.42326e+06	1.27388e+06	1.38952e+06	1.80198e+06	1.66242e+06	1.83944e+06	1.96052e+06	1.70744e+06	1.6732e+06	1.57468e+06	1.64384e+06	1.20261e+06	844807	2.03621e+06	1.5184e+06	1.35502e+06	1.47365e+06	1.93974e+06	1.78416e+06	1.96827e+06	2.3853e+06	44.911	5.82679	5.22248
Avocadyne Acetate	C19 H34 O4	0.00047	1.44	326.246	326.246	12.627	0.2	4.6287e+07	83	1	3	79.2	60.7	56.4			4.97263e+06	2.96423e+06	3.27379e+06	2.94633e+06	7.79584e+06	1.23689e+07	5.95497e+06	4.6287e+07	6.64291e+06	2.25752e+06	2.65968e+06	3.00396e+06	4.08309e+06	3.02562e+06	5.25337e+06	3.1279e+06	3.4505e+06	3.08007e+06	8.14023e+06	1.29003e+07	6.24709e+06	4.85009e+07	6.95255e+06	875421	29.0429	61.0792	117.637
Tetramethylene sulfoxide	C4 H8 O S	0.00045	4.33	104.03	104.03	4.462	0.2	4.56699e+07	29	1	0	87.8	9.4				123071	134918	131013	119833	121858	128612	139617	134452	136718	4.43304e+07	4.56699e+07	4.48345e+07	4.46266e+07	4.32936e+07	116307	127726	124246	115054	117206	123922	133339	128633	131032	105897	4.76787	3.89593	1.79618
Sinapic acid	C11 H12 O5	0.00039	1.74	224.068	224.069	5.923	0.2	4.53538e+07	70	1	26	99.2	96.5	84.6	Metabolic pathways;Biosynthesis of secondary metabolites;Phenylpropanoid biosynthesis;Biosynthesis of phenylpropanoids;2-Oxocarboxylic acid metabolism;Other		1.43181e+07	1.34761e+07	1.56808e+07	1.02444e+07	1.6729e+07	1.60642e+07	2.29385e+07	2.21556e+07	2.31808e+07	2.1241e+07	2.07124e+07	1.84327e+07	1.75654e+07	1.88357e+07	1.50028e+07	1.4099e+07	1.63808e+07	1.05895e+07	1.72667e+07	1.65559e+07	2.38184e+07	2.29709e+07	2.39978e+07	252102	7.57929	24.7711	2.32451
(E)-4-[(1R,2S,3S,4R,8aS)-2,3,4-trihydroxy-2,5,5,8a-tetramethyl-3,4,4a,6,7,8-hexahydro-1H-naphthalen-1-yl]but-3-en-2-one	C18 H30 O4	0.00066	2.13	310.214	310.215	11.667	0.2	3.115e+08	88	2	3	85	78.8	68.8	Metabolic pathways;Biosynthesis of secondary metabolites;alpha-Linolenic acid metabolism	Superpathway of lipoxygenase	4.55898e+07	3.83993e+07	3.91456e+07	2.81132e+07	3.53571e+07	3.73238e+07	4.71141e+07	5.34986e+07	5.0782e+07	2.05576e+07	1.35931e+07	1.46607e+07	1.61075e+07	1.55482e+07	5.86084e+07	4.8921e+07	4.94277e+07	3.34145e+07	4.16751e+07	4.36305e+07	5.74431e+07	6.46712e+07	6.08692e+07	2.78618e+06	10.4219	13.7026	5.92787
(2-oxo-2,3-dihydro-1H-indol-3-yl)acetic acid	C10 H9 N O3	0.00026	1.38	191.058	191.059	2.334	0.2	5.27516e+07	87	1	10	78.1	49	79.9	Metabolic pathways;Tryptophan metabolism;Other		4.20317e+07	4.54314e+07	4.2078e+07	3.31054e+07	3.97755e+07	3.87505e+07	4.21291e+07	4.35241e+07	4.30083e+07	2.98377e+07	2.85242e+07	2.9224e+07	3.00834e+07	3.03651e+07	4.47566e+07	4.82773e+07	4.46222e+07	3.46104e+07	4.14999e+07	4.0349e+07	4.4313e+07	4.56874e+07	4.50548e+07	351888	4.5168	9.50689	1.52813
(4S,5Z,6S)-4-(2-methoxy-2-oxoethyl)-5-[2-[(E)-3-phenylprop-2-enoyl]oxyethylidene]-6-[(2S,3R,4S,5S,6R)-3,4,5-trihydroxy-6-(hydroxymethyl)oxan-2-yl]oxy-4H-pyran-3-carboxylic acid	C9 H6 O3	0.00026	1.6	162.032	162.032	5.031	0.2	4.44114e+07	26	9	3	81.5	9.1	55.8	Biosynthesis of secondary metabolites;Phenylpropanoid biosynthesis;Biosynthesis of phenylpropanoids	Superpathway of scopolin and esculin biosynthesis	1.55993e+06	1.47514e+06	192607	1.36828e+06	1.1252e+06	1.51109e+06	1.27039e+06	1.47514e+06	1.49682e+06	3.78719e+07	4.44114e+07	4.21423e+07	4.16703e+07	4.20654e+07	1.3939e+06	1.3226e+06	173278	1.261e+06	1.04061e+06	1.40239e+06	1.15867e+06	1.35007e+06	1.37467e+06	1.07852e+06	71.1203	14.7669	9.13478
TRIGONELLINE	C7 H7 N O2	0.00016	1.2	137.048	137.048	2.603	0.2	4.39064e+07	70	16	7	95.7	9.8	56.8	Metabolic pathways;Biosynthesis of secondary metabolites;Microbial metabolism in diverse environments;Degradation of aromatic compounds;Biosynthesis of plant secondary metabolites;Biosynthesis of cofactors;Biosynthesis of phenylpropanoids;Tryptophan metabolism;Biosynthesis of plant hormones;Biosynthesis of amino acids;Other	Superpathway of chorismate metabolism;Anaerobic aromatic compound degradation (Thauera aromatica);Superpathway of aromatic compound degradation via 2-oxopent-4-enoate;Superpathway of aromatic amino acid biosynthesis;Superpathway of aromatic compound degradation via 3-oxoadipate;L-tryptophan degradation XI (mammalian, via kynurenine);Other	2.41828e+07	2.63082e+07	2.7117e+07	1.81989e+07	3.04283e+07	3.29243e+07	3.16317e+07	2.92258e+07	2.87229e+07	1.16027e+07	8.89087e+06	9.2366e+06	9.43893e+06	9.55892e+06	3.52e+07	3.77477e+07	3.83612e+07	2.34386e+07	3.86938e+07	4.13454e+07	4.23656e+07	3.86291e+07	3.74731e+07	169029	4.51794	28.0188	6.47554
Palmitoyl ethanolamide	C18 H37 N O2	0.00066	2.21	299.282	299.283	12.069	0.2	4.2948e+07	20	1	0	70.3	44.4		Metabolic pathways;Other	Other	3.22964e+06	3.64341e+06	3.42477e+06	4.47219e+06	4.94836e+06	5.54917e+06	3.88097e+06	5.00961e+06	4.58949e+06	1.06396e+07	8.1704e+06	9.20527e+06	9.41877e+06	9.36172e+06	3.49069e+06	3.92782e+06	3.68269e+06	4.72454e+06	5.21451e+06	5.83304e+06	4.13106e+06	5.31898e+06	4.86068e+06	4.62453e+06	5.92108	10.5659	12.5592
(3E,12E)-3,12-dimethyl-8-methylidene-6,18-dioxatricyclo[14.2.1.0⁵,⁹]nonadeca-3,12,16(19)-triene-7,17-dione	C20 H24 O4	0.00055	1.69	328.167	328.168	11.316	0.2	4.04417e+07	93	1	7	61.4	46.5	65.1	Metabolic pathways;Biosynthesis of secondary metabolites;Biosynthesis of various secondary metabolites - part 1		3.56805e+07	4.04417e+07	3.62736e+07	1.4309e+07	2.26946e+07	2.18456e+07	1.83037e+07	1.70909e+07	1.76321e+07	595226	142234	140644	125231	124611	6.15614e+07	6.88342e+07	6.09175e+07	2.19809e+07	3.44429e+07	3.276e+07	2.91841e+07	2.69101e+07	2.74204e+07	307108	6.8944	22.7452	4.28618
phenylethylamide 359	C24 H41 N O	0.00057	1.58	359.319	359.319	14.673	0.2	3.92406e+07	32	0	3			78.5			1.6068e+07	1.02765e+07	5.03608e+06	4.84874e+06	4.85906e+06	1.06861e+07	3.25816e+06	9.1377e+06	2.19492e+06	1.21263e+07	9.18434e+06	1.0762e+07	1.25279e+07	1.18545e+07	1.76075e+07	1.1227e+07	5.48522e+06	5.17172e+06	5.16742e+06	1.13308e+07	3.50633e+06	9.80441e+06	2.34809e+06	180967	53.0071	49.2459	76.8748
(2Z)-2-[(E)-6-(hydroxymethyl)-2,4,8,10-tetramethyldodec-2-enylidene]-4-methylpentanedioic acid	C23 H40 O5	0.00028	0.7	396.288	396.288	12.783	0.2	3.85502e+07	4	0	3			70.3			1.2687e+07	1.02924e+07	1.03855e+07	1.18383e+07	1.52453e+07	3.20698e+07	1.4718e+07	1.09631e+07	1.18771e+07	5.71618e+06	6.67083e+06	6.1997e+06	6.04857e+06	6.07748e+06	1.36911e+07	1.10791e+07	1.11514e+07	1.24927e+07	1.60487e+07	3.36771e+07	1.56469e+07	1.16263e+07	1.25646e+07	2.23027e+06	12.4239	54.7	15.8399
Oleoyl Ethanolamide	C20 H39 N O2	0.00066	2.02	325.298	325.299	13.411	0.2	3.659e+07	5	1	5	99.4	92.1	83.3	Other		1.16894e+07	1.24922e+07	9.92201e+06	7.4805e+06	1.06841e+07	1.41315e+07	1.16379e+07	1.44696e+07	1.33344e+07	6.11442e+06	3.70275e+06	5.44807e+06	4.6823e+06	4.55523e+06	1.42758e+07	1.51499e+07	1.19495e+07	8.59239e+06	1.21916e+07	1.60203e+07	1.36381e+07	1.68429e+07	1.54185e+07	251552	11.9942	30.2779	10.4949
Avocadyne Acetate	C19 H34 O4	0.00052	1.58	326.246	326.246	12.021	0.2	5.35214e+07	83	1	3	81	75.9	55			1.44536e+07	8.88447e+06	8.42961e+06	1.89593e+07	2.38705e+07	3.03528e+07	3.96491e+07	3.42038e+07	3.44341e+07	1.373e+07	1.6272e+07	1.74455e+07	1.62128e+07	1.45484e+07	1.33335e+07	8.21615e+06	7.81478e+06	1.78861e+07	2.2576e+07	2.87795e+07	3.71244e+07	3.21061e+07	3.24032e+07	3.19846e+06	31.4351	23.6745	8.31072
N,N-Dimethyldodecylamine N-oxide	C14 H31 N O	0.00048	2.1	229.241	229.241	11.561	0.2	3.44005e+07	3	0	2			87.9			1.33951e+07	1.24278e+07	1.34628e+07	8.37092e+06	1.22832e+07	1.16638e+07	1.23229e+07	1.48126e+07	1.63554e+07	1.01496e+07	9.75636e+06	9.13807e+06	9.56194e+06	1.03192e+07	1.52441e+07	1.40816e+07	1.5188e+07	9.16488e+06	1.33918e+07	1.26633e+07	1.36645e+07	1.63554e+07	1.79827e+07	2.38701e+06	4.41838	19.2475	13.6292
albocycline	C18 H28 O4	0.00069	2.23	308.199	308.199	11.83	0.2	8.60776e+07	48	5	3	80.5	75.5	65			3.78813e+07	4.20068e+07	3.14771e+07	1.23255e+07	2.09366e+07	3.48955e+07	2.17279e+07	2.61133e+07	1.79153e+07	2.723e+07	2.62829e+07	2.84837e+07	2.91233e+07	2.91238e+07	3.54289e+07	3.93683e+07	2.95608e+07	1.17449e+07	1.99921e+07	3.33914e+07	2.0575e+07	2.47793e+07	1.70356e+07	1.75092e+06	14.1874	50.3236	18.6406
7-[2,6-dimethyl-8-(2-methylbutanoyloxy)-1,2,6,7,8,8a-hexahydronaphthalen-1-yl]-3,5-dihydroxyheptanoic acid	C24 H38 O6	0.00016	0.39	422.267	422.267	12.605	0.123	3.37444e+07	16	0	3			50.2	Metabolic pathways;Biosynthesis of secondary metabolites;Biosynthesis of various secondary metabolites - part 1		5.20336e+06	2.4936e+06	2.49554e+06	1.98044e+06	1.43745e+06	2.03657e+06	2.29063e+06	2.10269e+06	1.56599e+06	1.02812e+06	955580	1.74018e+06	1.09959e+06	1.25501e+06	5.88726e+06	2.80659e+06	2.79416e+06	2.1395e+06	1.54513e+06	2.17825e+06	2.51243e+06	2.2946e+06	1.70031e+06	965705	46.5414	18.1587	19.3791
(5R)-5-hydroxy-1-(4-hydroxy-3-methoxyphenyl)tetradecan-3-one	C21 H34 O4	8e-05	0.22	350.246	350.246	13.524	0.2	3.35993e+07	53	2	3	70.8	49.1	52.1	Steroid hormone biosynthesis		1.62829e+07	1.21814e+07	7.90265e+06	8.38414e+06	1.06723e+07	1.55287e+07	2.59886e+06	8.50479e+06	4.04927e+06	3.72511e+06	2.84086e+06	3.84041e+06	4.54422e+06	4.21303e+06	1.61102e+07	1.20563e+07	7.82412e+06	8.32044e+06	1.05948e+07	1.54211e+07	2.5765e+06	8.43448e+06	4.01715e+06	299388	34.537	31.6804	60.9345
Coumarin	C9 H6 O2	0.00025	1.69	146.037	146.037	6.207	0.2	3.27085e+07	16	4	8	69.2	47.9	55.5	Biosynthesis of secondary metabolites;Phenylpropanoid biosynthesis		3.17932e+06	3.19824e+06	3.22886e+06	1.67233e+06	4.24962e+06	3.10259e+06	4.61882e+06	4.77927e+06	4.39579e+06	2.55936e+07	3.27085e+07	3.17409e+07	2.7195e+07	2.88315e+07	2.61038e+06	2.64091e+06	2.68153e+06	1.44706e+06	3.69933e+06	2.7172e+06	3.92612e+06	4.08655e+06	3.78098e+06	616446	1.34982	43.0796	3.888
Sinapic acid	C11 H12 O5	0.0003	1.35	224.068	224.069	4.405	0.2	3.25186e+07	70	1	26	98.4	98.4	81.8	Metabolic pathways;Biosynthesis of secondary metabolites;Phenylpropanoid biosynthesis;Biosynthesis of phenylpropanoids;2-Oxocarboxylic acid metabolism;Other		1.07395e+06	1.38061e+06	694248	746634	1.47889e+06	1.09525e+06	1.81869e+06	1.70428e+06	1.73896e+06	3.19447e+07	3.01863e+07	3.18795e+07	3.06806e+07	3.0777e+07	1.06914e+06	1.37462e+06	691334	744242	1.47436e+06	1.09205e+06	1.81208e+06	1.69833e+06	1.73314e+06	342268	32.7532	33.0927	3.33477
4-Methylbenzophenone	C14 H12 O	0.00036	1.82	196.089	196.089	11.969	0.2	3.18796e+07	43	3	0	91.9	78.3				997902	731054	589273	3.29229e+06	1.61753e+06	3.72875e+06	1.09179e+06	583865	9.57139e+06	2.791e+06	3.73831e+06	3.02271e+06	2.89316e+06	3.51456e+06	893992	657103	531427	3.03992e+06	1.49864e+06	3.46655e+06	997897	535460	8.80763e+06	164364	26.5212	38.7964	134.848
Citroflex A-4	C20 H34 O8	0.00029	0.73	402.225	402.226	12.82	0.2	2.94554e+07	5	1	0	98.1	91.8				3.57535e+06	2.13221e+06	2.00483e+06	1.3798e+06	2.32231e+06	1.79887e+06	2.55591e+06	1.80686e+06	2.23468e+06	1.6445e+06	1.96004e+06	1.79617e+06	1.96667e+06	1.52536e+06	3.63328e+06	2.16564e+06	2.03522e+06	1.39569e+06	2.34785e+06	1.81773e+06	2.58933e+06	1.82955e+06	2.26158e+06	1.04318e+06	33.9817	25.737	17.1132
Nandrolone	C18 H26 O2	0.00077	2.82	274.193	274.194	12.084	0.2	1.60122e+08	59	3	16	91.6	83	83.6			3.64956e+07	4.26686e+07	3.06542e+07	1.67235e+07	2.40232e+07	4.57357e+07	3.97739e+07	4.00398e+07	3.77762e+07	6.20222e+07	5.7088e+07	5.591e+07	6.09406e+07	5.64867e+07	3.31507e+07	3.88711e+07	2.80077e+07	1.55993e+07	2.24754e+07	4.29177e+07	3.67705e+07	3.71264e+07	3.51317e+07	661376	16.298	52.6327	2.9274
Arachidoyl Ethanolamide	C22 H45 N O2	0.00029	0.83	355.345	355.345	11.919	0.2	2.90205e+07	3	0	2			50.3			1.74303e+07	1.69261e+07	2.22849e+07	1.39277e+07	2.10188e+07	2.32469e+07	2.12895e+07	2.1413e+07	2.38238e+07	1.50757e+07	1.40936e+07	1.52395e+07	1.64391e+07	1.36831e+07	1.80459e+07	1.75044e+07	2.30205e+07	1.42756e+07	2.15199e+07	2.37747e+07	2.18942e+07	2.19966e+07	2.4446e+07	983043	15.5733	24.9949	6.34194
alpha-Linolenoyl Ethanolamide	C20 H35 N O2	0.00063	1.97	321.267	321.267	11.792	0.2	2.89631e+07	13	0	2			57.8			1.26213e+06	1.08141e+06	863370	981159	1.11796e+06	867163	1.80174e+06	1.9076e+06	1.56829e+06	368600	717231	619052	450139	461551	691663	597281	480627	578239	664426	519767	1.0358e+06	1.1057e+06	916568	159849	17.9219	12.387	9.38164
Sinapic acid	C11 H12 O5	0.0003	1.34	224.068	224.069	8.033	0.2	2.88954e+07	70	1	28	93.9	83.7	79.4	Metabolic pathways;Biosynthesis of secondary metabolites;Phenylpropanoid biosynthesis;Biosynthesis of phenylpropanoids;2-Oxocarboxylic acid metabolism;Other		2.55339e+06	3.87757e+06	3.66208e+06	2.17513e+06	4.39659e+06	4.04875e+06	5.53745e+06	6.14947e+06	5.24333e+06	2.61185e+07	2.80786e+07	2.88954e+07	2.66481e+07	2.40359e+07	2.49551e+06	3.79239e+06	3.58422e+06	2.13968e+06	4.32807e+06	3.98854e+06	5.43539e+06	6.04049e+06	5.15413e+06	203777	21.1652	33.7908	8.17079
1-Naphthylamine	C10 H9 N	0.00027	1.9	143.073	143.074	2.325	0.2	2.79977e+07	28	2	2	94.4	9.7	73.5	Other		1.31399e+07	1.49545e+07	1.246e+07	5.1167e+06	8.78597e+06	9.71299e+06	1.30368e+07	1.33739e+07	1.48911e+07	6.60749e+06	4.57196e+06	4.81883e+06	4.8989e+06	5.74329e+06	1.75065e+07	1.97162e+07	1.62576e+07	6.22587e+06	1.05885e+07	1.1595e+07	1.63351e+07	1.65928e+07	1.82957e+07	191426	9.82461	30.1385	6.23948
Lauryl diethanolamide	C16 H33 N O3	0.00051	1.76	287.246	287.247	11.9	0.2	2.78296e+07	5	0	2			91.8			1.069e+06	1.4081e+06	1.44024e+06	1.60231e+06	1.36037e+06	1.64521e+06	975918	1.43928e+06	1.71933e+06	3.52514e+06	2.93628e+06	2.80687e+06	3.17825e+06	2.7332e+06	1.09172e+06	1.43706e+06	1.46887e+06	1.62649e+06	1.37997e+06	1.6678e+06	992640	1.46296e+06	1.74645e+06	1.31081e+06	15.697	9.98859	27.1827
NCGC00380712-01_C19H18O6_1,3-Cyclobutanedicarboxylic acid, 2,4-bis(4-hydroxyphenyl)-, monomethyl ester	C19 H18 O6	0.00069	2.02	342.11	342.111	7.931	0.2	2.77208e+07	67	0	5			85.7	Biosynthesis of secondary metabolites;Other		9.32338e+06	9.38423e+06	8.84974e+06	4.29004e+06	6.92701e+06	7.16463e+06	6.74556e+06	9.83507e+06	7.39708e+06	1.88157e+06	3.90817e+06	4.46977e+06	2.06079e+06	2.64021e+06	1.02983e+07	1.03312e+07	9.71064e+06	4.60115e+06	7.40547e+06	7.63498e+06	7.30539e+06	1.06167e+07	7.95921e+06	238643	3.45255	25.8008	20.329
14-(hydroxymethyl)-5,9-dimethyltetracyclo[11.2.1.0¹,¹⁰.0⁴,⁹]hexadecane-5-carbaldehyde	C20 H32 O2	0.00063	2.08	304.24	304.241	12.829	0.2	2.73829e+07	181	7	24	91.6	83	67.2	Metabolic pathways;Biosynthesis of secondary metabolites;Diterpenoid biosynthesis;Other	Kauralexin biosynthesis;Other	1.87177e+06	1.32323e+06	1.20154e+06	820251	1.10082e+06	1.2913e+06	1.05007e+06	1.60383e+06	1.02128e+06	409365	308566	373879	667905	536814	1.83358e+06	1.29669e+06	1.17785e+06	806068	1.08217e+06	1.26987e+06	1.03082e+06	1.57499e+06	1.00327e+06	271786	24.3288	22.162	26.8009
dibutyladipate	C14 H26 O4	0.00034	1.31	258.183	258.183	12.419	0.2	2.71001e+07	115	3	2	85.8	69.7	70.1			1.242e+06	1.11943e+06	1.15201e+06	1.3814e+06	1.45826e+06	1.22121e+06	1.46923e+06	1.03705e+06	1.79232e+06	1.356e+06	1.4296e+06	1.24054e+06	1.22393e+06	1.20625e+06	1.32228e+06	1.18934e+06	1.22146e+06	1.44401e+06	1.52129e+06	1.27144e+06	1.54516e+06	1.08845e+06	1.87735e+06	1.21195e+06	5.57438	9.05781	26.3418
Muurolladie-3-One	C15 H22 O	0.00016	0.72	218.167	218.167	11.829	0.2	2.68697e+07	215	3	13	84.9	78.7	72.7	Metabolic pathways;Biosynthesis of secondary metabolites;Biosynthesis of various secondary metabolites - part 1;Other		1.92946e+06	2.12555e+06	1.71006e+06	2.57466e+06	2.97232e+06	3.10847e+06	2.15729e+06	1.19957e+06	2.81939e+06	2.5287e+06	1.93031e+06	1.47553e+06	2.63335e+06	2.31779e+06	2.26547e+06	2.48198e+06	1.9859e+06	2.87972e+06	3.30708e+06	3.44054e+06	2.45164e+06	1.35598e+06	3.17018e+06	1.42948e+06	11.0809	9.12913	39.2792
L-KYNURENINE	C10 H12 N2 O3	0.00025	1.19	208.085	208.085	2.335	0.2	4.31613e+07	103	1	18	97.8	97.7	95.8	Metabolic pathways;Biosynthesis of cofactors;Tryptophan metabolism;Other	Superpathway of aromatic compound degradation via 2-oxopent-4-enoate;Superpathway of aromatic compound degradation via 3-oxoadipate;L-tryptophan degradation XI (mammalian, via kynurenine);Other	3.44374e+07	3.70288e+07	3.38245e+07	2.65359e+07	3.20142e+07	3.18524e+07	3.36123e+07	3.58029e+07	3.58982e+07	2.43453e+07	2.30863e+07	2.39166e+07	2.44013e+07	2.47209e+07	3.65092e+07	3.91816e+07	3.57229e+07	2.76568e+07	3.3304e+07	3.30737e+07	3.52307e+07	3.7456e+07	3.74852e+07	130949	4.88192	10.1962	3.52168
1-adamantyl(piperidino)methanone	C16 H25 N O	0.00041	1.67	247.194	247.194	12.559	0.2	2.73613e+07	83	1	0	83.1	9.2				2.03294e+07	1.05744e+07	1.12424e+07	1.61364e+07	1.78593e+07	2.12569e+07	1.58948e+07	1.66799e+07	1.49644e+07	1.05784e+07	1.06962e+07	1.23267e+07	1.16173e+07	1.08547e+07	1.93069e+07	1.00586e+07	1.07112e+07	1.55483e+07	1.72364e+07	2.05487e+07	1.52415e+07	1.60201e+07	1.43956e+07	321939	38.6369	14.3091	5.33844
Kaempferol-3-O-alpha-L-rhamnoside	C21 H20 O10	0.0004	0.92	432.106	432.106	4.551	0.2	4.03082e+07	49	1	24	91.7	9.6	89.7	Flavone and flavonol biosynthesis;Other	Superpathway of flavones and derivatives biosynthesis	104299	109611	105640	104221	102588	110192	108211	115585	110899	3.06239e+07	4.03082e+07	3.64372e+07	3.6961e+07	3.72127e+07	85408.2	90277.4	87512.4	90002.8	89132.5	96327.5	91778.1	98620.2	95191.5	78323.9	2.78354	4.27678	3.5937
Norethisterone / norethindrone	C20 H26 O2	0.00075	2.52	298.193	298.194	11.603	0.2	2.71554e+07	85	2	5	71.7	69.2	64.5			1.02993e+07	8.84735e+06	1.00788e+07	6.45529e+06	7.44498e+06	4.5228e+06	8.45177e+06	8.05154e+06	4.56295e+06	3.54743e+06	3.24913e+06	3.14977e+06	3.67088e+06	3.74832e+06	1.23949e+07	1.05792e+07	1.19748e+07	7.34187e+06	8.4161e+06	5.08191e+06	9.79189e+06	9.27055e+06	5.22157e+06	332403	8.15938	24.4992	30.9067
Tri-isobutylphosphate	C12 H27 O4 P	0.00027	1.01	266.165	266.165	12.204	0.2	2.53221e+07	7	3	4	99.6	93.4	87			1.23898e+06	824876	870775	1.63247e+06	1.14987e+06	1.39932e+06	698602	1.35724e+06	1.99073e+06	2.08741e+06	1.66863e+06	1.94337e+06	2.26898e+06	1.57979e+06	1.18553e+06	790370	835495	1.58154e+06	1.11554e+06	1.35943e+06	674001	1.31126e+06	1.92594e+06	880248	23.081	17.2379	48.0163
HU-331	C21 H28 O3	-0.00162	-4.93	328.204	328.202	12.744	0.2	2.47339e+07	4	1	0	74.9	8.7				1.11551e+07	1.0517e+07	9.65243e+06	5.16874e+06	8.51691e+06	9.44109e+06	1.58771e+07	1.62763e+07	1.51728e+07	5.69233e+06	5.60281e+06	7.47508e+06	8.04405e+06	6.85536e+06	1.17895e+07	1.10951e+07	1.01647e+07	5.37534e+06	8.84163e+06	9.7837e+06	1.66002e+07	1.69872e+07	1.58074e+07	174578	7.40031	29.018	3.65293
4-acetyloxy-8-(3-oxo-2-pent-2-enylcyclopenten-1-yl)octanoic acid	C20 H30 O5	0.00053	1.5	350.209	350.21	11.697	0.2	3.49342e+07	113	17	30	69.7	67.8	60.8			1.06625e+07	9.29978e+06	1.05697e+07	7.97254e+06	1.19158e+07	1.35999e+07	2.81522e+07	2.3993e+07	2.51282e+07	1.224e+07	9.60786e+06	9.20968e+06	1.033e+07	1.11996e+07	1.16186e+07	1.01049e+07	1.14522e+07	8.47039e+06	1.26249e+07	1.43694e+07	3.01614e+07	2.56336e+07	2.67718e+07	602932	7.5063	25.6348	8.55792
shogaol	C17 H24 O3	0.00067	2.43	276.173	276.173	11.903	0.2	5.9387e+07	68	3	7	81.6	51	63.9			1.54116e+07	1.6038e+07	1.43772e+07	1.27821e+07	1.67484e+07	1.73389e+07	2.09443e+07	2.21935e+07	2.15962e+07	2.09562e+07	1.9813e+07	2.37324e+07	2.27907e+07	2.03899e+07	1.56934e+07	1.63217e+07	1.46231e+07	1.29482e+07	1.69562e+07	1.75439e+07	2.12532e+07	2.25077e+07	2.18894e+07	972310	5.52462	15.8131	2.86657
Bis(2-ethylhexyl)adipate	C22 H42 O4	-3e-05	-0.09	370.308	370.308	15.144	0.2	2.29231e+07	91	1	0	94.9	73.6		Other		1.29403e+06	743770	690339	981334	1.23828e+06	1.60963e+06	319479	1.4916e+06	601926	1.26583e+06	1.18127e+06	1.76586e+06	1.3379e+06	1.26032e+06	1.16956e+06	674284	627768	912006	1.15442e+06	1.50537e+06	294137	1.37757e+06	557648	1.68957e+06	36.4471	25.0574	76.0346
Kaempferol	C15 H10 O6	0.00019	0.67	286.048	286.048	5.996	0.2	2.25988e+07	65	13	36	99.7	98.9	92.2	Metabolic pathways;Biosynthesis of secondary metabolites;Biosynthesis of phenylpropanoids;Flavone and flavonol biosynthesis;Other	Superpathway of flavones and derivatives biosynthesis ;Other	162858	142895	172909	132371	139297	145410	147298	274764	169546	1.60875e+07	2.14074e+07	2.25988e+07	2.13054e+07	1.88868e+07	133667	117953	143550	114510	121229	127316	125170	234871	145792	75061.3	9.7998	5.29329	34.5777
Retinoic acid	C20 H28 O2	0.00062	2.08	300.209	300.21	12.513	0.2	2.23513e+07	119	8	12	80.8	75.8	67.3	Metabolic pathways;Biosynthesis of secondary metabolites;Diterpenoid biosynthesis;Other	Other	1.74979e+07	1.87382e+07	1.84524e+07	3.15941e+06	6.25043e+06	4.98329e+06	4.81353e+06	5.94067e+06	6.70783e+06	698688	415560	366964	890163	814603	2.29129e+07	2.43945e+07	2.38838e+07	3.9306e+06	7.73321e+06	6.13165e+06	6.08981e+06	7.47365e+06	8.39179e+06	421271	3.17168	32.1851	15.8342
(2E,4E,12Z)-N-(2-methylpropyl)octadeca-2,4,12-trienamide	C22 H39 N O	0.00064	1.91	333.303	333.304	14.298	0.2	2.21685e+07	53	0	3			67.8			2.21685e+07	1.60619e+07	8.55621e+06	3.77893e+06	5.7035e+06	8.75021e+06	5.53533e+06	6.60061e+06	5.72558e+06	7.63528e+06	8.2405e+06	1.02224e+07	9.27804e+06	9.14953e+06	2.14596e+07	1.55641e+07	8.29945e+06	3.69182e+06	5.57775e+06	8.56606e+06	5.39116e+06	6.43527e+06	5.58787e+06	396579	43.6329	41.341	9.55799
Diosmetin-7-O-rutinoside	C28 H32 O15	0.00019	0.31	608.174	608.174	6.748	0.2	2.20859e+07	16	4	22	99.7	10	86.2			592756	765473	859500	458414	548064	884097	1.03223e+06	486375	506778	318541	332500	333221	328855	361168	846767	1.08548e+06	1.20994e+06	614029	729062	1.16803e+06	1.41197e+06	660634	683555	143750	17.6206	34.9279	46.5128
5α-Dihydrotestosterone	C19 H30 O2	0.00061	2.1	290.225	290.225	13.078	0.2	2.57898e+07	128	1	0	73.1	70.2		Microbial metabolism in diverse environments;Steroid hormone biosynthesis;Other	Other	1.07508e+07	1.13165e+07	8.68237e+06	6.94865e+06	1.07805e+07	1.24996e+07	1.52234e+07	1.69124e+07	1.64105e+07	1.22335e+06	916667	545210	812846	993614	1.57146e+07	1.63987e+07	1.24739e+07	9.41858e+06	1.44954e+07	1.66733e+07	2.11471e+07	2.33004e+07	2.24251e+07	217884	14.1067	27.5159	4.85807
Laurolactam	C12 H23 N O	0.00036	1.83	197.178	197.178	10.28	0.2	2.20071e+07	27	2	0	89.1	9.5				8.7963e+06	4.92157e+06	3.7561e+06	8.06353e+06	1.09933e+07	6.91008e+06	7.51427e+06	8.09964e+06	2.07406e+06	4.88267e+06	4.48633e+06	4.86205e+06	4.65264e+06	4.98908e+06	8.88706e+06	4.97073e+06	3.79237e+06	8.12278e+06	1.10705e+07	6.95631e+06	7.57691e+06	8.16449e+06	2.08999e+06	206580	45.3336	24.326	56.3681
Sodium 4-hydroxy-benzoate	C7 H6 O3	0.00024	1.71	138.032	138.032	12.044	0.2	2.17414e+07	30	2	10	93.7	81	81.2	Metabolic pathways;Biosynthesis of secondary metabolites;Microbial metabolism in diverse environments;Degradation of aromatic compounds;Biosynthesis of cofactors;Biosynthesis of phenylpropanoids;Biosynthesis of plant hormones;Naphthalene degradation;Phenylalanine metabolism;Other	Superpathway of chorismate metabolism;Anaerobic aromatic compound degradation (Thauera aromatica);Superpathway of aromatic compound degradation via 2-oxopent-4-enoate;Superpathway of aromatic compound degradation via 3-oxoadipate;Other	1.77379e+07	9.21724e+06	4.55984e+06	1.14936e+07	1.43508e+07	1.80621e+07	1.1895e+07	1.25957e+07	9.37477e+06	5.12476e+06	6.16022e+06	6.31919e+06	4.94365e+06	5.95514e+06	1.76582e+07	9.17712e+06	4.54064e+06	1.14567e+07	1.43067e+07	1.80091e+07	1.18517e+07	1.25517e+07	9.3433e+06	523664	63.603	22.5173	14.9969
4-Methoxycinnamic acid	C10 H10 O3	0.00022	1.21	178.063	178.063	13.36	0.2	2.16985e+07	141	1	9	99	98.4	88.1	Metabolic pathways;Biosynthesis of secondary metabolites;Phenylpropanoid biosynthesis;Biosynthesis of phenylpropanoids;2-Oxocarboxylic acid metabolism;Other		2.42391e+06	2.50724e+06	2.08035e+06	1.62349e+06	2.28514e+06	2.17476e+06	1.82994e+06	2.3433e+06	2.07837e+06	1.32078e+07	1.44455e+07	1.31931e+07	1.42623e+07	1.20129e+07	2.22669e+06	2.3092e+06	1.921e+06	1.52689e+06	2.15488e+06	2.05624e+06	1.70751e+06	2.19227e+06	1.94954e+06	1.51818e+06	9.50197	17.6567	12.4311
1-Tetradecylamine	C14 H31 N	0.00017	0.8	213.246	213.246	11.661	0.2	2.16896e+07	16	1	0	93.1	9.7				2.01479e+06	1.76395e+06	1.56201e+06	1.63672e+06	2.18953e+06	1.98869e+06	1.9604e+06	2.08602e+06	1.41482e+06	1.77466e+06	2.10175e+06	1.65924e+06	1.80309e+06	1.77332e+06	1.99481e+06	1.74702e+06	1.5475e+06	1.6251e+06	2.17466e+06	1.97581e+06	1.94464e+06	2.06989e+06	1.40433e+06	1.03716e+06	12.71	14.4536	19.5814
6-Hydroxynicotinic acid	C6 H5 N O3	0.00014	1.03	139.027	139.027	1.294	0.2	2.12009e+07	27	6	0	99.4	10		Metabolic pathways;Microbial metabolism in diverse environments;Other	Other	4.03115e+06	3.464e+06	4.40264e+06	2.66203e+06	3.99354e+06	3.66539e+06	4.09427e+06	4.0557e+06	3.68408e+06	1.72916e+07	2.12009e+07	1.98577e+07	1.99165e+07	1.82407e+07	3.55661e+06	3.06768e+06	3.91362e+06	2.43041e+06	3.66023e+06	3.37256e+06	3.69516e+06	3.6744e+06	3.35056e+06	81693.8	12.09	20.3931	5.40793
2-Hydroxyacetophenone	C8 H8 O2	0.00026	1.95	136.052	136.053	11.559	0.2	2.10118e+07	64	1	4	73.2	52.4	53.7	Metabolic pathways;Biosynthesis of secondary metabolites;Microbial metabolism in diverse environments;Degradation of aromatic compounds;Phenylpropanoid biosynthesis;Biosynthesis of plant secondary metabolites;Naphthalene degradation;Phenylalanine metabolism;Other	Anaerobic aromatic compound degradation (Thauera aromatica);Other	1.86554e+07	1.77904e+07	1.7527e+07	9.49879e+06	1.29485e+07	1.39493e+07	1.3111e+07	1.59735e+07	1.31349e+07	922330	951480	837621	810309	1.18472e+06	4.17669e+07	3.89204e+07	3.7488e+07	1.75705e+07	2.34978e+07	2.48434e+07	2.57435e+07	3.07341e+07	2.47757e+07	1.76247e+06	5.52918	17.6124	11.8058
2-Methylindole	C9 H9 N	0.00024	1.86	131.073	131.074	2.326	0.2	2.08094e+07	50	3	2	96.4	77.6	80	Tryptophan metabolism		1.05869e+07	1.05724e+07	1.09519e+07	4.03309e+06	7.22498e+06	7.38702e+06	1.1334e+07	1.13435e+07	1.08106e+07	4.79256e+06	3.40298e+06	3.41272e+06	3.63344e+06	4.25112e+06	1.43348e+07	1.41561e+07	1.4503e+07	4.9592e+06	8.79426e+06	8.90155e+06	1.43768e+07	1.4239e+07	1.34303e+07	150671	1.21053	29.739	3.6486
L-beta-Homoleucine	C7 H15 N O2	0.00026	1.77	145.11	145.111	2.261	0.2	2.06801e+07	98	0	8			62.9			1.31692e+07	1.50178e+07	1.37437e+07	1.01427e+07	1.59155e+07	1.8091e+07	2.04709e+07	2.06801e+07	1.97135e+07	4.791e+06	4.20483e+06	4.53061e+06	4.31355e+06	4.41204e+06	1.58985e+07	1.80118e+07	1.63766e+07	1.15602e+07	1.80277e+07	2.03663e+07	2.37749e+07	2.38668e+07	2.26092e+07	132152	6.61101	27.3943	2.99364
Ferulic acid	C10 H10 O4	0.00034	1.75	194.058	194.058	4.675	0.2	2.03252e+07	155	2	15	94	81.5	83.6	Metabolic pathways;Biosynthesis of secondary metabolites;Phenylpropanoid biosynthesis;Biosynthesis of phenylpropanoids	Superpathway of scopolin and esculin biosynthesis;Other	8.56116e+06	7.60859e+06	8.72536e+06	3.45111e+06	7.02196e+06	6.06833e+06	8.26983e+06	8.2822e+06	8.58806e+06	1.48014e+06	1.16844e+06	1.39935e+06	1.17366e+06	1.42004e+06	1.04401e+07	9.21421e+06	1.0494e+07	3.96015e+06	8.00522e+06	6.87329e+06	9.68007e+06	9.63014e+06	9.91998e+06	493817	7.20264	33.2328	1.5903
Curcumenol	C15 H22 O2	0.00056	2.41	234.162	234.163	10.518	0.2	2.02845e+07	248	10	87	72.4	69.7	75.9	Metabolic pathways;Biosynthesis of secondary metabolites;Biosynthesis of various secondary metabolites - part 1;Other	Superpathway of trichothecene biosynthesis	1.42914e+06	2.14591e+06	2.08853e+06	303906	532320	483103	1.00721e+06	704731	1.6563e+06	983206	1.15893e+06	859155	1.15067e+06	1.05006e+06	1.57926e+06	2.36345e+06	2.29263e+06	326043	569252	514959	1.09118e+06	760994	1.78273e+06	583153	20.8691	27.1575	43.0336
Phthaldialdehyde	C8 H6 O2	0.00027	2	134.037	134.037	5.628	0.2	2.01177e+07	19	4	0	98.3	92.9				1.37969e+07	7.50871e+06	7.24817e+06	1.07035e+07	1.22911e+07	1.64822e+07	1.17977e+07	9.44825e+06	1.02938e+07	6.02799e+06	7.10096e+06	6.51462e+06	6.57585e+06	6.17373e+06	1.3552e+07	7.37958e+06	7.12754e+06	1.05671e+07	1.21414e+07	1.62906e+07	1.16276e+07	9.31729e+06	1.01568e+07	123179	38.9027	22.7448	11.2801
Phenylacetaldehyde	C8 H8 O	0.00034	2.82	120.058	120.058	13.338	0.2	1.98943e+07	29	1	4	67.3	43.8	87	Metabolic pathways;Microbial metabolism in diverse environments;Degradation of aromatic compounds;Phenylpropanoid biosynthesis;Phenylalanine metabolism;Other	Anaerobic aromatic compound degradation (Thauera aromatica);Other	8.87861e+06	9.02333e+06	4.8821e+06	3.66025e+06	4.47226e+06	6.64533e+06	3.57066e+06	4.19052e+06	1.92483e+06	7.32499e+06	9.65319e+06	9.1422e+06	9.21788e+06	8.56456e+06	7.76439e+06	7.92251e+06	4.30372e+06	3.31996e+06	4.07331e+06	6.07776e+06	3.19904e+06	3.76978e+06	1.73869e+06	141662	30.6923	31.7439	36.09
NP-008993	C18 H34 O4	0.00056	1.79	314.246	314.246	11.65	0.106	1.95328e+07	116	1	0	60	65		Other		7.97463e+06	7.07242e+06	7.8111e+06	4.67352e+06	7.46876e+06	7.61875e+06	7.69238e+06	7.22018e+06	7.27096e+06	426301	447721	415387	352214	446957	8.13416e+06	7.21141e+06	7.96186e+06	4.75226e+06	7.59198e+06	7.74179e+06	7.83006e+06	7.34688e+06	7.39601e+06	467174	6.31514	25.1581	3.53414
bis(2-ethylhexyl)amine	C16 H35 N	0.00047	1.96	241.277	241.277	11.643	0.2	1.95207e+07	9	1	4	96.9	79	70.3			753794	587216	597209	530642	605459	588965	533365	737899	559783	637894	832552	438486	687463	932691	789835	614359	623869	548519	624920	606989	553822	765050	579511	834254	14.5973	6.73202	18.2136
2,2,6,6-Tetramethyl-1-piperidinol (TEMPO)	C9 H19 N O	0.0003	1.88	157.147	157.147	10.527	0.2	1.9451e+07	60	2	0	76.4	48				1.48128e+07	1.11689e+07	1.18405e+07	1.164e+07	1.34634e+07	1.36669e+07	1.44458e+07	1.32516e+07	1.2112e+07	1.4022e+07	1.10948e+07	1.09352e+07	1.16557e+07	1.33773e+07	1.59585e+07	1.20032e+07	1.26939e+07	1.22691e+07	1.4157e+07	1.43366e+07	1.53371e+07	1.40352e+07	1.27974e+07	1.1845e+07	15.5892	8.42927	9.03473
dibutyladipate	C14 H26 O4	0.00023	0.88	258.183	258.183	12.094	0.2	1.87812e+07	115	3	2	77.3	58	55.2			964936	563477	888435	741026	497633	925417	671893	585218	948982	670037	414275	602103	561870	789471	1.2173e+06	705986	1.10557e+06	880296	587352	1.08527e+06	813998	704335	1.1347e+06	1.41479e+06	26.6262	29.4077	25.289
6-Quinolinol	C9 H7 N O	0.00027	1.89	145.053	145.053	6.715	0.2	1.87597e+07	54	2	21	92.4	64.7	93.6			1.5822e+06	1.86311e+06	1.32786e+06	1.41673e+06	2.34616e+06	2.3602e+06	2.08849e+06	2.39593e+06	1.8957e+06	3.16556e+06	2.71104e+06	2.71404e+06	2.64084e+06	2.99918e+06	1.98846e+06	2.32257e+06	1.64205e+06	1.65879e+06	2.72632e+06	2.72212e+06	2.50235e+06	2.84857e+06	2.23661e+06	129374	17.1481	25.9649	12.1327
N-acetyltyramine	C10 H13 N O2	0.0003	1.68	179.095	179.095	3.159	0.2	1.87578e+07	249	0	11			70.2	Metabolic pathways;Biosynthesis of secondary metabolites;2-Oxocarboxylic acid metabolism;Other		1.28562e+07	1.20206e+07	1.1457e+07	9.85107e+06	1.54987e+07	1.63618e+07	1.84738e+07	1.874e+07	1.87578e+07	4.43817e+06	3.08362e+06	3.40492e+06	3.66808e+06	3.49772e+06	1.76595e+07	1.63181e+07	1.53728e+07	1.22263e+07	1.90316e+07	1.98806e+07	2.36898e+07	2.37679e+07	2.35331e+07	175863	6.98512	24.6136	0.505295
Kaempferol-3-O-alpha-L-rhamnoside	C21 H20 O10	0.00039	0.91	432.106	432.106	5.503	0.2	1.83098e+07	48	1	24	91.8	9.6	89.9	Flavone and flavonol biosynthesis;Other	Superpathway of flavones and derivatives biosynthesis	138472	201856	133228	103835	120292	123121	138976	217478	191359	1.42236e+07	1.67101e+07	1.83098e+07	1.69648e+07	1.64646e+07	108933	159880	106248	86988	101507	104654	113962	179601	159161	69770.3	24.1714	9.64344	22.258
Dibenzoylmethane	C15 H12 O2	0.00026	1.15	224.084	224.084	12.367	0.2	1.74997e+07	3	1	0	96.9	88.4		Biosynthesis of plant secondary metabolites;Other		749532	1.02119e+06	489760	643219	478701	839085	422426	370006	422359	640031	896545	951959	925105	576020	730076	995507	477834	631204	470150	824781	413506	362493	414125	1.80966e+06	35.2449	27.656	7.46968
LPE 15:0; [M+H]+	C20 H42 N O7 P	0.00025	0.56	439.27	439.27	12.157	0.2	1.70822e+07	9	0	2			72			1.4903e+07	1.52081e+07	1.51458e+07	9.45009e+06	1.70822e+07	1.56845e+07	1.29095e+07	1.17046e+07	1.20604e+07	1.34614e+06	242591	349448	275289	392852	2.11205e+07	2.13846e+07	2.1132e+07	1.25067e+07	2.24424e+07	2.04569e+07	1.74702e+07	1.57216e+07	1.60798e+07	248473	0.703873	28.4686	5.62419
2-oxa-4-azatetracyclo[6.3.1.1~6,10~.0~1,5~]tridecan-3-one	C11 H15 N O2	0.00037	1.93	193.11	193.111	15.514	0.2	1.7237e+07	251	4	0	69.8	48				1.25248e+07	1.44333e+07	8.22493e+06	1.44141e+07	1.70256e+07	1.25044e+07	1.15862e+07	1.3248e+07	1.56427e+07	1.07685e+07	1.07782e+07	1.61845e+07	1.16312e+07	1.7237e+07	1.17749e+07	1.3595e+07	7.76201e+06	1.3787e+07	1.63164e+07	1.20068e+07	1.10182e+07	1.26228e+07	1.49332e+07	1.07664e+07	27.0229	15.4284	15.3061
(1R,2R,5S,8R,14R,15R,16S)-16-hydroxy-1,2,14,17,17-pentamethyl-8-(prop-1-en-2-yl)pentacyclo[11.7.0.0²,¹⁰.0⁵,⁹.0¹⁴,¹⁸]icosane-5,15-dicarboxylic acid	C30 H46 O5	0.00034	0.69	486.335	486.335	13.08	0.2	1.61596e+07	35	0	3			75.3			433936	415618	405140	260290	246449	318519	443993	368022	346192	1.37834e+07	1.61596e+07	1.37224e+07	1.50991e+07	1.46004e+07	398981	383119	374420	244962	232544	301339	414590	344545	324953	143604	3.23038	14.1223	13.0411
PC 18:1; PC 5:0-13:1; [M+H]+	C26 H50 N O8 P	0.00029	0.54	535.327	535.328	11.685	0.134	1.6065e+07	9	0	8			60.1			9.16169e+06	7.97594e+06	9.40287e+06	6.89655e+06	1.01802e+07	1.10779e+07	8.68453e+06	7.9559e+06	8.52123e+06	1.43123e+06	625803	1.10208e+06	1.49891e+06	2.29674e+06	1.39603e+07	1.20346e+07	1.40501e+07	9.65051e+06	1.41174e+07	1.52253e+07	1.24926e+07	1.13387e+07	1.20334e+07	1.75691e+06	8.53016	22.7057	4.8594
NCGC00180565-02_C15H20O3_5-Azuleneacetic acid, 1,2,4,5,6,7,8,8a-octahydro-3,8-dimethyl-alpha-methylene-2-oxo-, (5R,8S,8aS)-	C15 H20 O3	0.00045	1.82	248.141	248.142	5.508	0.2	1.58097e+07	211	19	74	95.5	86.3	84.2	Metabolic pathways;Biosynthesis of secondary metabolites;Biosynthesis of various secondary metabolites - part 1;Other		8.71255e+06	8.32685e+06	8.84832e+06	387977	776149	767279	1.27152e+06	1.24406e+06	1.18617e+06	288430	221232	116020	140491	104050	1.00918e+07	9.61631e+06	1.01882e+07	437632	872946	860474	1.44688e+06	1.41149e+06	1.34189e+06	108422	3.07226	34.2424	3.81502
7-Hydroxycoumarine	C9 H6 O3	0.00026	1.63	162.032	162.032	6.468	0.2	1.5402e+07	26	6	0	80.8	9		Biosynthesis of secondary metabolites;Phenylpropanoid biosynthesis;Biosynthesis of phenylpropanoids	Superpathway of scopolin and esculin biosynthesis	524990	1.29713e+06	1.18239e+06	1.14987e+06	1.4024e+06	521454	1.5026e+06	1.65422e+06	1.42573e+06	1.18121e+07	1.39268e+07	1.5402e+07	1.33409e+07	1.2092e+07	458575	1.13761e+06	1.04117e+06	1.04208e+06	1.27625e+06	476541	1.34492e+06	1.48675e+06	1.2867e+06	960854	41.7895	44.1312	7.49541
Phthalic acid	C8 H6 O4	0.00017	1.04	166.027	166.027	12.1	0.2	1.52428e+07	21	1	4	98.3	83.3	89.4	Metabolic pathways;Biosynthesis of secondary metabolites;Microbial metabolism in diverse environments;Degradation of aromatic compounds;Naphthalene degradation;Other	Superpathway of aromatic compound degradation via 2-oxopent-4-enoate;Superpathway of aromatic compound degradation via 3-oxoadipate	563667	769402	467169	587557	387398	481557	446285	454324	399340	719010	697294	377865	1.00397e+06	514539	637419	867088	524682	644461	423502	524690	494462	501676	439486	1.07707e+06	25.7983	20.835	7.10801
Indole-3-carboxylic acid	C9 H7 N O2	0.00029	1.8	161.048	161.048	5.078	0.2	1.51385e+07	92	0	15			79.7	Metabolic pathways;Tryptophan metabolism;Other	Other	395282	415569	447261	166507	241721	729737	480432	639189	707669	1.20559e+07	1.51385e+07	1.43217e+07	1.35281e+07	1.34041e+07	338950	357965	387023	148839	217096	658517	423461	566025	629604	114998	6.70086	81.0204	19.5597
NCGC00380217-01_C20H28O4_4a(2H)-Phenanthrenecarboxylic acid, 7-ethenyl-1,3,4,4b,5,6,7,9,10,10a-decahydro-4b-hydroxy-1,1,7-trimethyl-9-oxo-	C20 H28 O4	0.00042	1.27	332.199	332.199	10.491	0.2	1.49036e+07	162	1	47	63.4	66	73.2	Metabolic pathways;Biosynthesis of secondary metabolites;Diterpenoid biosynthesis	Superpathway of gibberellin biosynthesis;Kauralexin biosynthesis;Bitter acids biosynthesis;Superpathway of gibberellin GA12 biosynthesis	1.23976e+07	1.49036e+07	1.23586e+07	6.43385e+06	1.15662e+07	1.19704e+07	7.23975e+06	9.68593e+06	8.47117e+06	358990	171942	161753	134502	135960	3.17759e+07	3.71048e+07	2.99119e+07	1.30318e+07	2.28938e+07	2.31664e+07	1.57664e+07	2.0578e+07	1.75685e+07	605118	11.3357	29.3143	13.5269
Fenpropimorph	C20 H33 N O	0.00071	2.34	303.256	303.257	13.031	0.2	1.47396e+07	27	2	2	77.3	48.5	56.5			8.8073e+06	6.80691e+06	3.58287e+06	2.30554e+06	3.72051e+06	5.41869e+06	2.09001e+06	3.22867e+06	1.6729e+06	6.55687e+06	6.81107e+06	6.73952e+06	6.16094e+06	5.14423e+06	9.00063e+06	6.95149e+06	3.65642e+06	2.34147e+06	3.77586e+06	5.49551e+06	2.12699e+06	3.28352e+06	1.70014e+06	164628	41.2504	40.7955	34.5636
4-methoxy-9-(2-methylbut-3-en-2-yl)furo[3,2-g]chromen-7-one	C17 H16 O4	0.00057	2	284.105	284.105	10.015	0.2	1.46482e+07	133	0	18			63.9			6.11851e+06	6.13214e+06	5.65902e+06	3.01694e+06	4.43671e+06	4.55458e+06	6.66612e+06	6.67724e+06	5.85881e+06	603464	192563	162180	165229	173668	5.669e+06	5.68951e+06	5.25784e+06	2.8306e+06	4.16853e+06	4.2853e+06	6.22817e+06	6.24729e+06	5.48923e+06	245346	4.39663	21.4882	7.21837
Oleoyl sarcosine	C21 H39 N O3	0.00039	1.12	353.293	353.293	14.018	0.2	1.43674e+07	13	1	3	70.3	8.5	54.3			2.71647e+06	1.88958e+06	2.56858e+06	839712	5.05191e+06	5.72048e+06	1.89963e+06	1.43674e+07	3.07576e+06	549311	293436	265950	234207	356987	1.80976e+06	1.26616e+06	1.73116e+06	589987	3.57118e+06	4.06863e+06	1.31083e+06	9.97359e+06	2.14799e+06	153725	18.3354	68.5791	106.715
4-Methyl-α-ethyltryptamine	C13 H18 N2	0.00044	2.2	202.147	202.147	4.356	0.2	1.43567e+07	49	1	0	90.7	58.3				1.43567e+07	1.3723e+07	1.35756e+07	6.64937e+06	1.23863e+07	1.17757e+07	8.44411e+06	8.89945e+06	8.75403e+06	165794	160104	158753	152481	365793	1.71588e+07	1.63464e+07	1.61167e+07	7.71356e+06	1.43219e+07	1.35717e+07	9.89246e+06	1.03916e+07	1.01884e+07	195191	3.31022	30.4847	2.47125
PC 9:0; PC 4:0-5:0; [M+H]+	C17 H34 N O8 P	0.00019	0.47	411.202	411.202	11.928	0.2	1.40933e+07	2	0	6			56.9			8.74936e+06	1.02675e+07	9.57306e+06	8.42822e+06	8.57049e+06	1.17646e+07	9.05619e+06	9.00526e+06	9.30756e+06	1.55187e+06	399046	412581	465843	634051	1.57525e+07	1.82108e+07	1.67302e+07	1.33588e+07	1.3406e+07	1.81639e+07	1.49504e+07	1.46632e+07	1.49517e+07	509869	7.32446	18.434	1.11842
5-(1,2,4a,5-tetramethyl-7-oxo-3,4,8,8a-tetrahydro-2H-naphthalen-1-yl)-3-methylpentanoic acid	C20 H32 O3	0.00078	2.42	320.235	320.236	12.996	0.2	1.40075e+07	194	17	17	79.6	74.9	66.9	Metabolic pathways;Other		388901	361000	397951	268638	276291	291855	359793	331065	308464	246698	323108	283953	275087	346892	496598	457500	500559	321106	327924	343972	439427	401428	371352	223236	4.90831	3.54665	8.44267
5?-CHOLANIC ACID-3?-OL-6_7-DIONE	C24 H36 O5	-3e-05	-0.07	404.256	404.256	12.603	0.2	1.39752e+07	54	0	2			51.4			2.12493e+06	794434	936614	534314	737549	769713	635484	1.12148e+06	1.14299e+06	523115	466168	1.71291e+06	478328	553317	2.29983e+06	858179	1.00984e+06	568498	783261	815887	679979	1.19774e+06	1.21842e+06	423403	57.0218	18.6016	29.5601
Avobenzone (Parsol 1789)	C20 H22 O3	0.00053	1.72	310.157	310.157	13.218	0.2	1.3782e+07	45	1	7	90.8	9.5	78.9			2.17606e+06	1.56815e+06	1.64691e+06	739404	731087	860147	903483	1.16551e+06	1.05976e+06	656823	1.41027e+06	1.375e+06	1.45108e+06	962774	1.85174e+06	1.34078e+06	1.41485e+06	657193	653029	772144	791295	1.02578e+06	937290	2.40152e+06	17.9787	9.73907	12.8973
NCGC00381398-01_C17H26O4_6-[(2E,4E)-4,6-Dimethyl-2,4-octadienoyl]-2,3-dihydroxy-2-methylcyclohexanone	C17 H26 O4	0.00072	2.45	294.183	294.184	11.237	0.2	1.3337e+07	25	0	1			52.8	Biosynthesis of secondary metabolites;Other		1.48263e+06	1.42967e+06	1.10259e+06	1.60728e+06	2.72153e+06	2.67779e+06	2.6234e+06	3.03246e+06	2.72529e+06	2.26317e+06	1.8146e+06	2.22628e+06	2.22296e+06	2.13058e+06	1.68269e+06	1.61566e+06	1.24073e+06	1.75643e+06	2.96187e+06	2.90234e+06	2.90278e+06	3.34144e+06	2.99055e+06	396201	15.7422	26.7469	7.54027
Homo-anatoxin	C11 H17 N O	0.00022	1.23	179.131	179.131	11.82	0.2	1.32843e+07	104	2	0	84	67.3				9.10777e+06	1.08042e+07	7.17795e+06	3.53326e+06	5.09063e+06	7.44709e+06	3.6524e+06	5.77499e+06	3.81509e+06	7.76098e+06	7.5911e+06	6.68643e+06	7.26873e+06	5.98106e+06	9.05021e+06	1.07381e+07	7.13545e+06	3.51728e+06	5.06862e+06	7.4164e+06	3.63369e+06	5.74656e+06	3.79707e+06	220559	20.0846	36.8022	26.7629
NCGC00095850-04!5,6,7,8-tetramethoxy-2-(4-methoxyphenyl)chromen-4-one	C20 H20 O7	-0.00022	-0.59	372.121	372.121	11.584	0.2	1.32759e+07	53	1	7	99.2	96.5	89.3	Metabolic pathways;Biosynthesis of secondary metabolites;Other	Other	1.94499e+06	2.08165e+06	2.83125e+06	1.92184e+06	2.0576e+06	1.57048e+06	2.03987e+06	2.32044e+06	2.14148e+06	1.36492e+06	786515	810153	1.22437e+06	1.31132e+06	2.64404e+06	2.7979e+06	3.76295e+06	2.36924e+06	2.51063e+06	1.89683e+06	2.59532e+06	2.92109e+06	2.66767e+06	645703	19.7663	14.2296	6.27069
NCGC00385243-01_C12H18O4_{(1R,2R)-2-[(2Z)-5-Hydroxy-2-penten-1-yl]-3-oxocyclopentyl}acetic acid	C12 H18 O4	0.00045	2	226.121	226.121	4.342	0.2	1.32643e+07	126	1	4	70.7	68.4	79.8			6.07024e+06	6.20649e+06	5.94771e+06	2.38171e+06	3.7178e+06	3.41849e+06	5.71482e+06	6.19276e+06	5.2833e+06	659437	561290	886432	952203	1.17307e+06	8.08364e+06	8.17895e+06	7.75708e+06	2.89709e+06	4.47922e+06	4.07974e+06	7.15803e+06	7.68061e+06	6.48911e+06	164984	2.7633	21.545	8.40094
NCGC00380451-01_C20H28O5_2-(3-Furyl)-7,8-dihydroxy-6a,7,10b-trimethyldodecahydro-4H-benzo[f]isochromen-4-one	C20 H28 O5	0.00073	2.1	348.194	348.194	7.076	0.2	1.30967e+07	68	2	4	66.6	47.4	53.9	Metabolic pathways;Biosynthesis of secondary metabolites;Diterpenoid biosynthesis	Superpathway of gibberellin biosynthesis;Bitter acids biosynthesis	4.44398e+06	4.62319e+06	5.57263e+06	1.53361e+06	2.22835e+06	1.68845e+06	1.43036e+06	1.58935e+06	1.44355e+06	648728	312994	297650	299511	291182	6.4468e+06	6.65024e+06	7.94895e+06	2.06663e+06	2.97932e+06	2.23991e+06	1.97428e+06	2.17613e+06	1.96078e+06	202675	11.6162	19.9587	5.9214
Muurolladie-3-One	C15 H22 O	0.00027	1.24	218.167	218.167	12.095	0.2	1.30713e+07	215	4	13	91	82.8	76.7	Metabolic pathways;Biosynthesis of secondary metabolites;Biosynthesis of various secondary metabolites - part 1;Other		2.07629e+06	1.97778e+06	2.10022e+06	1.15958e+06	1.85669e+06	1.41205e+06	4.94587e+06	2.40542e+06	2.84094e+06	487037	1.83107e+06	1.74874e+06	542957	1.89918e+06	1.96712e+06	1.87549e+06	1.9934e+06	1.10764e+06	1.77516e+06	1.35128e+06	4.71145e+06	2.2935e+06	2.71122e+06	765980	3.18194	23.9336	39.9047
LPC 13:1; [M+H]+	C21 H42 N O7 P	-0.00014	-0.31	451.27	451.27	12.015	0.2	1.30701e+07	7	0	2			64.1			1.08063e+07	1.2523e+07	9.38455e+06	6.7713e+06	7.62492e+06	1.10304e+07	7.32086e+06	7.21715e+06	8.46074e+06	2.17808e+06	394335	409697	459911	489220	8.75561e+06	1.0183e+07	7.65853e+06	5.66901e+06	6.40737e+06	9.30356e+06	6.06183e+06	5.9979e+06	7.05727e+06	225894	14.2779	26.9562	9.3221
Syringaldehyde	C9 H10 O4	0.00038	2.07	182.058	182.058	5.576	0.2	1.27093e+07	148	0	7			71.5	Metabolic pathways;Biosynthesis of secondary metabolites;Microbial metabolism in diverse environments;Degradation of aromatic compounds;Phenylalanine metabolism;Other	Other	2.19144e+06	2.71225e+06	2.41804e+06	1.10528e+06	2.20786e+06	2.36495e+06	3.07845e+06	3.47815e+06	2.87903e+06	1.63197e+06	1.7545e+06	1.76264e+06	1.55015e+06	1.65386e+06	2.30177e+06	2.84425e+06	2.53169e+06	1.14447e+06	2.28253e+06	2.4411e+06	3.20272e+06	3.61283e+06	2.9858e+06	106037	10.6395	36.1596	9.74671
Hexadecanamide	C16 H33 N O	0.00015	0.59	255.256	255.256	14.815	0.2	1.24773e+07	17	2	0	89.8	55.8				456146	726073	725243	705639	1.3021e+06	545319	1.22481e+06	1.28227e+06	1.34246e+06	733550	674850	851228	820079	614207	458390	729502	728525	707857	1.30594e+06	546818	1.22938e+06	1.28681e+06	1.34695e+06	922489	24.459	46.8612	4.56517
Dehydroepiandrosterone (DHEA)	C19 H28 O2	0.0007	2.44	288.209	288.21	7.477	0.2	1.24147e+07	86	1	13	72	69.4	77.4	Metabolic pathways;Microbial metabolism in diverse environments;Steroid hormone biosynthesis;Other	Other	1.23562e+07	1.24147e+07	1.148e+07	3.03662e+06	5.07732e+06	5.25209e+06	3.83063e+06	4.14737e+06	4.15636e+06	302293	258249	247844	250552	251120	1.8001e+07	1.79316e+07	1.6441e+07	4.10541e+06	6.80988e+06	6.98884e+06	5.3062e+06	5.69825e+06	5.66464e+06	348567	5.04813	27.0704	3.91077
Hydrolyzed fumonisin B1	C22 H47 N O5	0.0003	0.75	405.345	405.346	11.575	0.2	1.21448e+07	2	1	0	72.6	51.6				1.01637e+07	9.73405e+06	1.21448e+07	6.39638e+06	7.29061e+06	9.16082e+06	9.09101e+06	1.21271e+07	9.35707e+06	9.4177e+06	9.0031e+06	8.95011e+06	9.84275e+06	9.73517e+06	1.05461e+07	1.00883e+07	1.25717e+07	6.56645e+06	7.47562e+06	9.38221e+06	9.36594e+06	1.24791e+07	9.61725e+06	421686	11.9404	18.4043	16.4902
[6,7-dimethoxy-1-methyl-3,4-dihydro-2(1H)-isoquinolinyl](5-methyl-2-phenyl-2H-1,2,3-triazol-4-yl)methanone	C22 H24 N4 O3	0.00012	0.31	392.185	392.185	3.638	0.2	1.18533e+07	28	2	0	70.5	44.5				9.96127e+06	1.05594e+07	1.05632e+07	6.29715e+06	1.18533e+07	1.09965e+07	1.05154e+07	1.07795e+07	9.65253e+06	203535	138513	140893	132680	138227	6.06365e+06	6.47142e+06	6.51798e+06	4.08097e+06	7.73731e+06	7.23031e+06	6.67097e+06	6.88691e+06	6.2108e+06	86713.6	3.93563	31.1978	5.24052
Indole-3-carboxylic acid	C9 H7 N O2	0.00028	1.74	161.048	161.048	7.153	0.2	1.18065e+07	92	3	4	77.4	48.6	71.8	Metabolic pathways;Tryptophan metabolism;Other	Other	2.25817e+06	215936	2.16911e+06	257552	2.6502e+06	207833	1.48326e+06	1.6405e+06	1.72577e+06	9.13908e+06	1.18065e+07	1.08702e+07	1.09965e+07	1.09611e+07	1.89345e+06	181993	1.83761e+06	226403	2.34227e+06	184683	1.28318e+06	1.42675e+06	1.50893e+06	80008	74.5498	134.434	8.12477
NCGC00385243-01_C12H18O4_{(1R,2R)-2-[(2Z)-5-Hydroxy-2-penten-1-yl]-3-oxocyclopentyl}acetic acid	C12 H18 O4	0.00047	2.1	226.121	226.121	8.628	0.2	1.17904e+07	126	1	3	71.3	68.8	53.9			1.5179e+06	1.29749e+06	1.28167e+06	1.3933e+06	2.2787e+06	2.67063e+06	2.64841e+06	2.53496e+06	2.64887e+06	467762	633003	545434	457803	705936	2.38754e+06	2.01902e+06	1.97331e+06	1.99726e+06	3.2346e+06	3.75432e+06	3.91204e+06	3.70683e+06	3.83493e+06	336874	10.6795	30.1337	2.715
Indole-3-carboxaldehyde	C9 H7 N O	0.00031	2.13	145.053	145.053	1.316	0.2	1.50796e+07	54	4	20	85.5	53.3	71.4			7.48906e+06	6.95468e+06	5.88456e+06	4.26906e+06	5.82173e+06	6.33536e+06	7.80615e+06	7.69555e+06	7.1163e+06	1.19403e+07	1.50796e+07	1.28713e+07	1.13215e+07	1.17783e+07	7.21182e+06	6.7051e+06	5.68007e+06	4.15498e+06	5.67289e+06	6.18074e+06	7.57056e+06	7.47214e+06	6.9179e+06	97946.8	11.9461	19.7522	4.80672
2,6-Dimethyl-γ-pyrone	C7 H8 O2	0.00028	2.27	124.052	124.053	11.916	0.2	1.17451e+07	57	1	0	74.7	8.7		Metabolic pathways;Microbial metabolism in diverse environments;Degradation of aromatic compounds;Naphthalene degradation;Other	Superpathway of aromatic compound degradation via 2-oxopent-4-enoate;Other	3.36018e+06	4.04235e+06	3.7359e+06	1.58638e+06	2.56067e+06	2.87485e+06	5.75812e+06	4.12563e+06	4.80297e+06	1.04902e+07	1.07355e+07	8.13836e+06	1.08834e+07	1.10138e+07	3.37029e+06	4.05413e+06	3.74643e+06	1.58979e+06	2.56593e+06	2.88048e+06	5.77214e+06	4.13529e+06	4.81374e+06	191704	9.1978	28.695	16.7597
3-[(2S,3R,4S,5S,6R)-4,5-dihydroxy-6-(hydroxymethyl)-3-[(2S,3R,4S,5R,6R)-3,4,5-trihydroxy-6-(hydroxymethyl)oxan-2-yl]oxyoxan-2-yl]oxy-5-hydroxy-2-(4-hydroxyphenyl)-7-methoxychromen-4-one	C28 H32 O16	0.00043	0.69	624.169	624.169	5.236	0.2	1.15719e+07	15	0	3			52.2			9.93214e+06	9.52334e+06	9.34045e+06	2.85997e+06	4.3412e+06	5.3927e+06	1.15719e+07	1.12131e+07	1.09193e+07	119769	117115	112520	110985	107298	8.26954e+06	7.95212e+06	7.82205e+06	2.44472e+06	3.72191e+06	4.63719e+06	9.8046e+06	9.52856e+06	9.30626e+06	93951.9	2.87214	30.5782	2.61511
gamma-Glutamylleucine	C11 H20 N2 O5	0.00038	1.46	260.137	260.138	2.211	0.2	1.15037e+07	21	0	4			80.7			5.27345e+06	5.79182e+06	6.22362e+06	1.97888e+06	3.48639e+06	4.27349e+06	5.14869e+06	5.634e+06	6.23467e+06	134197	112024	113840	115589	113904	3.19946e+07	3.23165e+07	3.21434e+07	6.72151e+06	1.12898e+07	1.32222e+07	2.04952e+07	2.12113e+07	2.22678e+07	1.1169e+06	0.501057	32.0638	4.18155
6-methoxyquinoline	C10 H9 N O	0.00024	1.53	159.068	159.069	5.259	0.2	1.13555e+07	99	1	2	72.5	45.7	68	Metabolic pathways;Biosynthesis of secondary metabolites;Tryptophan metabolism;Other		210613	368652	546723	411247	423058	528935	367852	204266	523328	9.69398e+06	1.10087e+07	1.13555e+07	1.09692e+07	1.03716e+07	193054	338814	503810	386160	398332	499378	342626	190771	490074	102677	45.0363	14.5228	43.8675
7-Oxocholesterol	C27 H44 O2	0.00021	0.53	400.334	400.334	15.418	0.2	1.11266e+07	116	0	3			59.6	Metabolic pathways;Biosynthesis of secondary metabolites;Other	Other	4.62727e+06	5.71304e+06	798320	1.79356e+06	2.71071e+06	5.62074e+06	1.46186e+06	2.98281e+06	1.58662e+06	1.84927e+06	1.03759e+06	1.68426e+06	1.37632e+06	1.56419e+06	5.75243e+06	7.0478e+06	977347	2.08482e+06	3.12833e+06	6.44051e+06	1.73687e+06	3.51799e+06	1.8577e+06	261658	69.6159	58.5444	41.9799
NCGC00179780-02_C20H32O_(5xi,9xi)-Beyer-15-en-18-ol	C20 H32 O	0.00068	2.37	288.245	288.246	13.202	0.2	1.12484e+07	98	0	4			54.1	Metabolic pathways;Biosynthesis of secondary metabolites;Diterpenoid biosynthesis;Other	Superpathway of gibberellin biosynthesis;Superpathway of gibberellin GA12 biosynthesis;Other	8.73876e+06	8.42359e+06	9.22809e+06	3.85383e+06	6.43232e+06	8.09968e+06	6.15687e+06	5.6748e+06	6.17449e+06	411453	408180	372268	329929	468637	9.4055e+06	9.05325e+06	9.90365e+06	4.09481e+06	6.82485e+06	8.58178e+06	6.56988e+06	6.04685e+06	6.56995e+06	318967	4.51954	34.7821	4.7219
Coniferylaldehyde	C10 H10 O3	0.00032	1.78	178.063	178.063	2.618	0.2	1.10478e+07	141	0	8			82	Metabolic pathways;Biosynthesis of secondary metabolites;Phenylpropanoid biosynthesis;Biosynthesis of phenylpropanoids;2-Oxocarboxylic acid metabolism;Other		2.37203e+06	3.03704e+06	2.34711e+06	1.35107e+06	2.4648e+06	2.06729e+06	3.34469e+06	3.45397e+06	3.57898e+06	590797	455321	510966	640970	646172	3.7664e+06	4.76943e+06	3.64596e+06	1.95059e+06	3.52299e+06	2.92562e+06	4.97948e+06	5.08927e+06	5.21983e+06	219028	15.1902	28.3499	2.36103
Diphenyl phosphate	C12 H11 O4 P	0.00045	1.81	250.04	250.04	13.053	0.2	1.09943e+07	2	0	4			89.2			389955	504513	810814	578024	910026	1.5735e+06	351671	6.22399e+06	381526	490895	334943	418467	447804	415762	440621	567721	908664	629744	987525	1.70076e+06	387765	6.83527e+06	417327	714979	37.8757	49.2988	145.829
a-Pyrrolidinohexanophenone	C16 H23 N O	0.0005	2.06	245.178	245.178	12.926	0.2	1.07695e+07	78	3	0	90.8	9.5				619293	443573	753956	649207	1.05816e+06	616499	643579	647363	383287	635996	527358	802324	583323	730430	775407	550981	929144	758242	1.22672e+06	709447	768891	767550	451034	1.0631e+06	25.295	31.7997	27.6425
Ancymidol	C15 H16 N2 O2	0.00043	1.68	256.121	256.122	9.444	0.2	1.07442e+07	141	2	0	65.6	66.6				336797	396995	513641	215606	233729	656523	819985	461452	750535	9.37991e+06	9.71585e+06	1.0194e+07	1.07442e+07	9.51357e+06	336610	396781	513374	215520	233641	656285	819616	461252	750224	269611	21.6248	67.6857	28.0731
NCGC00168971-02_C17H20O9_(1R,3R,4S,5R)-1,3,4-Trihydroxy-5-{[(2E)-3-(4-hydroxy-3-methoxyphenyl)-2-propenoyl]oxy}cyclohexanecarboxylic acid	C17 H20 O9	0.00022	0.6	368.111	368.111	3.041	0.2	1.06969e+07	15	3	21	94.7	72.7	80.9			8.20343e+06	7.74528e+06	7.72543e+06	4.28607e+06	7.39496e+06	7.45872e+06	1.05354e+07	1.02842e+07	1.06969e+07	1.85532e+06	1.42121e+06	1.39732e+06	1.4327e+06	1.60021e+06	1.12879e+07	1.05318e+07	1.03823e+07	5.32545e+06	9.09024e+06	9.07187e+06	1.35277e+07	1.30597e+07	1.3436e+07	183516	4.52302	27.6954	1.8591
Indoline	C8 H9 N	0.00028	2.39	119.073	119.074	3.156	0.2	1.05576e+07	18	0	2			70.9			4.81814e+06	6.68531e+06	5.37785e+06	4.08754e+06	6.72076e+06	6.3069e+06	7.65681e+06	7.16968e+06	1.04317e+07	1.64216e+06	1.07353e+06	984867	1.1944e+06	1.34596e+06	6.92445e+06	9.47635e+06	7.52008e+06	5.22211e+06	8.48157e+06	7.86344e+06	1.01581e+07	9.39151e+06	1.3494e+07	186980	16.7432	24.0814	19.8032
Kaempferol-3-Glucoside	C21 H20 O11	0.0008	1.8	448.101	448.101	6.542	0.2	1.05037e+07	70	7	93	97.9	81.6	91	Biosynthesis of secondary metabolites;Flavone and flavonol biosynthesis;Other	Superpathway of flavones and derivatives biosynthesis	445706	376617	372769	368568	407543	455467	430931	1.05037e+07	401555	293681	408387	464759	430546	370962	448092	380674	378828	389332	432943	486612	447642	1.09718e+07	421797	88568.7	9.80484	11.1682	154.129
8,9-Dimethoxy-2-(2-phenyldiazenyl)-3-(2-thienyl)-5,6-dihydropyrrolo[2,1-a]isoquinoline-1-carbonitrile	C25 H20 N4 O2 S	-0.00088	-2	440.131	440.13	6.237	0.2	1.04487e+07	19	3	0	85.8	9.3				131128	142301	138835	99897.3	133412	127219	130964	147798	148548	8.77382e+06	1.04487e+07	9.7926e+06	9.89996e+06	1.03532e+07	115088	125381	122806	90853.2	121824	116640	117687	133344	134557	80915.9	4.42371	15.1115	7.32078
Methyltyrosinate	C10 H13 N O3	0.00047	2.39	195.09	195.09	1.602	0.2	1.24863e+07	145	1	8	93.8	83.7	81.8	Other		7.58459e+06	7.76101e+06	6.72647e+06	4.99058e+06	7.14024e+06	8.46691e+06	1.24863e+07	1.03583e+07	9.67331e+06	2.07342e+06	1.23327e+06	1.55701e+06	1.64481e+06	1.45318e+06	9.73112e+06	9.86879e+06	8.47779e+06	5.9239e+06	8.4057e+06	9.88599e+06	1.52005e+07	1.25034e+07	1.15788e+07	159851	8.18923	24.8026	14.3709
Tridemorph	C19 H39 N O	0.00068	2.27	297.303	297.304	14.337	0.2	1.02155e+07	10	2	0	73.8	46.4				5.93897e+06	4.59469e+06	2.21824e+06	1.55295e+06	1.94052e+06	3.70813e+06	1.69023e+06	2.87586e+06	1.49493e+06	4.86791e+06	3.96426e+06	5.64589e+06	5.94372e+06	5.43731e+06	5.86732e+06	4.54099e+06	2.19316e+06	1.53953e+06	1.92448e+06	3.6789e+06	1.67369e+06	2.8488e+06	1.48144e+06	260629	44.2947	47.8965	36.9867
NCGC00380451-01_C20H28O5_2-(3-Furyl)-7,8-dihydroxy-6a,7,10b-trimethyldodecahydro-4H-benzo[f]isochromen-4-one	C20 H28 O5	0.0007	2.01	348.194	348.194	7.528	0.2	1.01309e+07	103	2	3	65.8	47.3	51.1	Metabolic pathways;Biosynthesis of secondary metabolites;Diterpenoid biosynthesis	Superpathway of gibberellin biosynthesis;Bitter acids biosynthesis	7.71409e+06	6.57776e+06	6.08163e+06	1.4019e+06	2.17125e+06	2.77204e+06	2.26037e+06	2.7037e+06	1.76357e+06	579941	125776	141563	133188	238836	9.6181e+06	8.16328e+06	7.51275e+06	1.67761e+06	2.58671e+06	3.28783e+06	2.74168e+06	3.26463e+06	2.1199e+06	143838	12.7853	32.0708	21.1564
LPC 16:2; [M+H]+	C24 H46 N O7 P	0.00049	1	491.301	491.302	11.827	0.2	1.00753e+07	2	0	2			61.7			8.47783e+06	8.31572e+06	9.40215e+06	5.77502e+06	1.00753e+07	9.75962e+06	6.08523e+06	6.31956e+06	4.53489e+06	1.07878e+06	414012	403997	427234	442693	7.62608e+06	7.49446e+06	8.48972e+06	5.28497e+06	9.23818e+06	8.96603e+06	5.53683e+06	5.76108e+06	4.14207e+06	251686	6.86955	28.2005	17.044
AZELAIC ACID	C9 H16 O4	0.00024	1.3	188.105	188.105	7.081	0.2	9.9462e+06	94	0	3			54.6			1.21255e+06	1.51045e+06	1.22605e+06	2.68497e+06	3.65067e+06	4.05464e+06	3.95154e+06	3.73334e+06	3.10439e+06	909031	1.10945e+06	945766	1.05914e+06	1.29604e+06	1.63404e+06	2.02086e+06	1.62864e+06	3.39691e+06	4.58749e+06	5.06095e+06	5.10339e+06	4.78836e+06	3.95447e+06	754506	12.7701	19.7171	12.8627
BENZYL ALCOHOL	C7 H8 O	0.00049	4.55	108.058	108.058	8.356	0.2	9.88933e+06	32	0	3			69	Metabolic pathways;Microbial metabolism in diverse environments;Degradation of aromatic compounds;Other	Other	918226	879579	924848	505228	867382	1.02776e+06	1.19002e+06	1.04808e+06	1.04792e+06	8.67301e+06	9.88933e+06	9.23826e+06	9.40187e+06	9.32845e+06	876528	840848	885402	488626	840105	996897	1.14589e+06	1.01068e+06	1.012e+06	298501	2.71816	33.5749	7.35538
kaempferol	C15 H10 O6	4e-05	0.15	286.048	286.048	5.502	0.2	9.865e+06	65	13	34	99.5	98.9	93.2	Metabolic pathways;Biosynthesis of secondary metabolites;Biosynthesis of phenylpropanoids;Flavone and flavonol biosynthesis;Other	Superpathway of flavones and derivatives biosynthesis ;Other	144390	264305	201348	110618	125434	128383	144917	183931	199538	7.04016e+06	9.57119e+06	9.865e+06	9.17089e+06	8.49332e+06	117590	216524	165932	95132	108549	111802	122345	156237	170540	77253.6	29.68	8.40264	16.5338
Decanamide	C10 H21 N O	0.00024	1.39	171.162	171.163	11.619	0.2	9.80577e+06	46	1	0	97.5	89.9				9.20801e+06	4.67851e+06	3.37193e+06	5.35274e+06	6.84544e+06	9.70789e+06	7.4746e+06	6.35968e+06	8.29228e+06	5.7492e+06	4.97784e+06	4.91339e+06	5.26234e+06	5.35836e+06	9.68999e+06	4.91523e+06	3.53667e+06	5.54991e+06	7.08599e+06	1.00326e+07	7.78818e+06	6.6156e+06	8.61185e+06	708591	53.3972	30.1481	13.0762
7-Hydroxycoumarine	C9 H6 O3	0.00032	1.97	162.032	162.032	8.949	0.2	9.7579e+06	26	3	0	77.6	48.6		Biosynthesis of secondary metabolites;Phenylpropanoid biosynthesis;Biosynthesis of phenylpropanoids	Superpathway of scopolin and esculin biosynthesis	9.43003e+06	6.97123e+06	6.38914e+06	6.31402e+06	9.53875e+06	7.7843e+06	8.07558e+06	6.95807e+06	8.30068e+06	4.94668e+06	5.11532e+06	5.78348e+06	6.01221e+06	5.41564e+06	9.56101e+06	7.06494e+06	6.47218e+06	6.37642e+06	9.62878e+06	7.85432e+06	8.16614e+06	7.03301e+06	8.38639e+06	856952	21.2905	20.4753	9.23693
Sulforaphane	C6 H11 N O S2	0.0001	0.58	177.028	177.028	11.823	0.2	9.69102e+06	4	0	9			85.2			340132	288214	2.26468e+06	184210	227287	286555	253620	248153	227391	6.65407e+06	9.69102e+06	6.84044e+06	7.1131e+06	8.0494e+06	304240	258667	2.03937e+06	169895	210350	266124	231511	227297	208996	194912	117.035	22.4257	5.37712
3-aminobenzoic acid	C7 H7 N O2	0.0002	1.5	137.048	137.048	1.434	0.2	1.15328e+07	70	8	18	92.1	78.6	79.3	Metabolic pathways;Biosynthesis of secondary metabolites;Microbial metabolism in diverse environments;Degradation of aromatic compounds;Biosynthesis of plant secondary metabolites;Biosynthesis of cofactors;Biosynthesis of phenylpropanoids;Tryptophan metabolism;Biosynthesis of plant hormones;Biosynthesis of amino acids;Other	Superpathway of chorismate metabolism;Anaerobic aromatic compound degradation (Thauera aromatica);Superpathway of aromatic compound degradation via 2-oxopent-4-enoate;Superpathway of aromatic amino acid biosynthesis;Superpathway of aromatic compound degradation via 3-oxoadipate;L-tryptophan degradation XI (mammalian, via kynurenine);Other	4.09438e+06	4.59436e+06	4.9805e+06	2.71069e+06	3.15655e+06	3.97455e+06	3.92625e+06	4.52466e+06	3.9658e+06	8.34094e+06	7.74216e+06	8.13251e+06	8.0752e+06	9.14985e+06	3.94066e+06	4.42714e+06	4.80496e+06	2.63721e+06	3.07469e+06	3.87615e+06	3.80606e+06	4.39142e+06	3.85365e+06	413496	9.86779	19.6595	8.09282
Sinapic acid	C11 H12 O5	0.0003	1.34	224.068	224.069	2.523	0.2	4.72526e+07	73	1	22	97.7	96.8	80.5	Metabolic pathways;Biosynthesis of secondary metabolites;Phenylpropanoid biosynthesis;Biosynthesis of phenylpropanoids;2-Oxocarboxylic acid metabolism;Other		2.07537e+07	2.27828e+07	2.16788e+07	1.39741e+07	2.3315e+07	2.29215e+07	2.24959e+07	2.48943e+07	2.18194e+07	7.36787e+06	9.30348e+06	7.93941e+06	9.29385e+06	7.96915e+06	1.74981e+07	1.93051e+07	1.8462e+07	1.2335e+07	2.0688e+07	2.0446e+07	1.95513e+07	2.17474e+07	1.91599e+07	188469	4.90816	26.6752	6.92054
Tridemorph	C19 H39 N O	0.00063	2.13	297.303	297.304	15.235	0.2	9.28209e+06	10	1	0	98.1	82.5				4.29096e+06	4.16357e+06	1.78903e+06	1.82855e+06	2.62364e+06	3.835e+06	1.2559e+06	2.16875e+06	1.2717e+06	3.01451e+06	1.91166e+06	2.98151e+06	2.48794e+06	2.63671e+06	5.01215e+06	4.83087e+06	2.06199e+06	2.014e+06	2.87153e+06	4.17106e+06	1.4101e+06	2.41938e+06	1.40963e+06	269008	41.6656	35.9755	33.3747
Nobiletin	C21 H22 O8	8e-05	0.2	402.131	402.132	10.853	0.2	8.99219e+06	26	4	7	94.7	72.8	84.6			874169	1.23305e+06	1.29859e+06	844345	887852	628084	1.06289e+06	1.1486e+06	977415	766441	431945	611541	669365	537905	1.13513e+06	1.58611e+06	1.65488e+06	1.01022e+06	1.05308e+06	738577	1.30592e+06	1.39869e+06	1.17976e+06	332328	19.3547	18.2619	8.48702
Valpromide	C8 H17 N O	0.00031	2.13	143.131	143.131	9.23	0.2	8.75188e+06	88	1	0	74.6	46.9				6.19824e+06	3.70245e+06	2.58308e+06	3.6193e+06	7.22968e+06	8.6158e+06	7.28617e+06	4.34868e+06	5.93949e+06	4.04246e+06	3.80237e+06	4.09298e+06	4.45292e+06	3.92321e+06	6.03037e+06	3.60528e+06	2.51745e+06	3.54874e+06	7.09489e+06	8.4625e+06	7.1256e+06	4.25653e+06	5.81865e+06	191701	44.3931	39.8211	25.0528
Riboflavin	C17 H20 N4 O6	0.00013	0.35	376.138	376.138	4.113	0.2	8.59422e+06	41	2	17	72.6	8.6	89.8	Metabolic pathways;Biosynthesis of secondary metabolites;Biosynthesis of cofactors;Other	Other	4.32535e+06	4.58187e+06	4.66651e+06	2.86279e+06	4.68476e+06	4.83065e+06	6.02613e+06	6.79797e+06	6.01343e+06	4.19746e+06	4.57165e+06	4.5337e+06	4.53452e+06	4.55779e+06	4.25914e+06	4.51393e+06	4.59954e+06	2.83135e+06	4.63557e+06	4.78227e+06	5.95124e+06	6.71675e+06	5.94448e+06	107742	3.97231	26.6098	7.15541
valeramide	C5 H11 N O	0.00049	4.82	101.084	101.085	2.696	0.2	8.55609e+06	73	0	9			59.7	Metabolic pathways;Biosynthesis of secondary metabolites;Microbial metabolism in diverse environments;2-Oxocarboxylic acid metabolism;Other	Other	5.22144e+06	2.05702e+06	2.0265e+06	2.81482e+06	3.53055e+06	4.90944e+06	2.78407e+06	2.04983e+06	3.33165e+06	1.94819e+06	2.36897e+06	1.74817e+06	2.77982e+06	2.33036e+06	5.10665e+06	2.0132e+06	1.98472e+06	2.77034e+06	3.4772e+06	4.83865e+06	2.73431e+06	2.01461e+06	3.27669e+06	1.21418e+06	59.1226	28.4483	23.666
5-(4-acetyloxy-3-hydroxy-2,5,5,8a-tetramethyl-3,4,4a,6,7,8-hexahydronaphthalen-1-yl)-3-methylpentanoic acid	C22 H36 O5	7e-05	0.19	380.256	380.256	13.831	0.2	8.43474e+06	27	0	3			60.1			628002	490964	1.1321e+06	352623	445250	400434	496164	674310	363594	6.30736e+06	7.34463e+06	6.67703e+06	8.43474e+06	7.55636e+06	568518	445801	1.03107e+06	328103	415574	374908	457422	623567	337267	225490	45.2686	11.7393	30.4102
17a-Ethynylestradiol	C20 H24 O2	0.00066	2.22	296.178	296.178	12.919	0.2	8.36256e+06	69	3	7	70.3	68.1	70.3	Metabolic pathways;Biosynthesis of secondary metabolites;Biosynthesis of various secondary metabolites - part 1		7.73946e+06	8.36256e+06	7.95743e+06	2.67746e+06	4.03515e+06	3.67436e+06	5.10083e+06	4.45316e+06	3.78964e+06	137193	195126	170811	207747	177725	5.78354e+06	6.27652e+06	5.9987e+06	2.08247e+06	3.15275e+06	2.884e+06	3.91407e+06	3.43244e+06	2.93417e+06	100980	4.10579	20.5735	14.2979
Stearoyl Ethanolamide	C20 H41 N O2	0.00068	2.06	327.314	327.314	14.156	0.2	1.41265e+07	10	2	3	98.9	86.6	54.2			5.19601e+06	4.93455e+06	4.02536e+06	1.86594e+06	4.36173e+06	8.21298e+06	2.59608e+06	2.51133e+06	2.93034e+06	3.10044e+06	3.00245e+06	2.85727e+06	2.7877e+06	3.16369e+06	6.16892e+06	5.82388e+06	4.72292e+06	2.10281e+06	4.88784e+06	9.15228e+06	2.97602e+06	2.86244e+06	3.3211e+06	687557	13.5539	65.9826	7.82366
TRIGONELLINE	C7 H7 N O2	0.00018	1.29	137.048	137.048	2.001	0.2	8.19339e+06	70	8	20	91.4	77.6	77.2	Metabolic pathways;Biosynthesis of secondary metabolites;Microbial metabolism in diverse environments;Degradation of aromatic compounds;Biosynthesis of plant secondary metabolites;Biosynthesis of cofactors;Biosynthesis of phenylpropanoids;Tryptophan metabolism;Biosynthesis of plant hormones;Biosynthesis of amino acids;Other	Superpathway of chorismate metabolism;Anaerobic aromatic compound degradation (Thauera aromatica);Superpathway of aromatic compound degradation via 2-oxopent-4-enoate;Superpathway of aromatic amino acid biosynthesis;Superpathway of aromatic compound degradation via 3-oxoadipate;L-tryptophan degradation XI (mammalian, via kynurenine);Other	5.31444e+06	5.28177e+06	5.37653e+06	3.44219e+06	4.7297e+06	4.6729e+06	5.98033e+06	5.77353e+06	6.10888e+06	778282	864817	109072	1.20407e+06	1.40381e+06	9.44558e+06	9.25182e+06	9.28363e+06	5.40461e+06	7.33115e+06	7.15164e+06	9.76945e+06	9.30618e+06	9.7177e+06	192026	1.11406	16.0543	2.64488
(4S,5Z,6S)-4-(2-methoxy-2-oxoethyl)-5-[2-[(E)-3-phenylprop-2-enoyl]oxyethylidene]-6-[(2S,3R,4S,5S,6R)-3,4,5-trihydroxy-6-(hydroxymethyl)oxan-2-yl]oxy-4H-pyran-3-carboxylic acid	C11 H10 O4	0.00034	1.63	206.058	206.058	5.922	0.2	2.43237e+07	92	1	5	94.2	83.8	58.6	Microbial metabolism in diverse environments;Degradation of aromatic compounds;Naphthalene degradation		7.6058e+06	7.95757e+06	8.08072e+06	5.16739e+06	8.84887e+06	8.48294e+06	1.10831e+07	1.18921e+07	1.28152e+07	1.09977e+07	9.94668e+06	1.07419e+07	8.4686e+06	9.79075e+06	7.84367e+06	8.1983e+06	8.31693e+06	5.28179e+06	9.03589e+06	8.65372e+06	1.13621e+07	1.21794e+07	1.31119e+07	108870	3.03268	26.9809	7.16612
(1R,2E,7R,10E,12S,13S,15R)-12,15-dihydroxy-7-methyl-8-oxabicyclo[11.3.0]hexadeca-2,10-dien-9-one	C16 H24 O4	0.00064	2.29	280.167	280.168	10.141	0.2	7.93024e+06	95	4	5	77.1	73.1	60.3	Biosynthesis of secondary metabolites;Other		233775	214344	190979	140811	184788	172540	161769	272036	167326	7.73763e+06	7.13449e+06	6.8067e+06	7.16089e+06	7.09256e+06	241534	221225	196903	144118	188930	176224	166088	279006	171434	257903	10.1622	13.6049	30.9992
Coumarin	C9 H6 O2	0.00026	1.75	146.037	146.037	4.959	0.2	9.59165e+06	16	1	2	61.7	46.5	56.1	Biosynthesis of secondary metabolites;Phenylpropanoid biosynthesis		7.55143e+06	6.16491e+06	6.37785e+06	2.96537e+06	4.51733e+06	5.7242e+06	9.59165e+06	9.30124e+06	9.27516e+06	963806	276277	349998	398527	471262	5.50169e+06	4.51246e+06	4.69018e+06	2.2546e+06	3.45128e+06	4.39472e+06	7.18822e+06	7.00401e+06	7.01796e+06	223639	10.7594	31.8561	1.45067
Kaempferol	C15 H10 O6	0.00028	0.99	286.048	286.048	4.552	0.2	7.542e+06	67	13	38	99.6	98.9	91.8	Metabolic pathways;Biosynthesis of secondary metabolites;Biosynthesis of phenylpropanoids;Flavone and flavonol biosynthesis;Other	Superpathway of flavones and derivatives biosynthesis ;Other	102733	107965	104053	102656	101047	108537	106586	113849	109234	5.31264e+06	7.542e+06	6.96019e+06	7.03139e+06	6.4361e+06	88091.1	92998.6	90038.2	91762.6	90752.3	97943.8	93945.6	100817	97183.1	81268	2.7343	4.16454	3.53244
NCGC00385344-01_C20H28O4_1-Naphthalenecarboxylic acid, 5-[2-(2,5-dihydro-2-oxo-3-furanyl)ethyl]decahydro-1,4a-dimethyl-6-methylene-	C20 H28 O4	0.00048	1.45	332.199	332.199	8.091	0.2	7.47147e+06	162	2	38	68	67.3	68.3	Metabolic pathways;Biosynthesis of secondary metabolites;Diterpenoid biosynthesis	Superpathway of gibberellin biosynthesis;Kauralexin biosynthesis;Bitter acids biosynthesis;Superpathway of gibberellin GA12 biosynthesis	2.52767e+06	2.17662e+06	2.10086e+06	1.29663e+06	1.41773e+06	1.87173e+06	1.31284e+06	1.43715e+06	1.02739e+06	306712	127762	94040.9	156776	152587	4.55248e+06	3.85587e+06	3.66157e+06	2.03039e+06	2.18827e+06	2.84828e+06	2.14931e+06	2.31767e+06	1.63252e+06	178571	11.6437	18.4186	17.5607
2-(2-hydroxybut-3-en-2-yl)-3a,6,6,9a-tetramethyl-2,4,5,5a,7,8,9,9b-octahydro-1H-benzo[e][1]benzofuran-4,5-diol	C20 H34 O4	0.00074	2.18	338.246	338.246	12.779	0.2	6.90511e+06	98	0	6			54.9	Metabolic pathways;Biosynthesis of secondary metabolites;Diterpenoid biosynthesis;Other		348284	825418	525061	236285	250031	619451	751759	317193	328990	1.55019e+06	2.14749e+06	1.89171e+06	2.19116e+06	2.06278e+06	334473	793686	505513	229516	243178	603242	727445	307323	319159	205905	42.6187	59.0938	53.0045
Canrenone	C22 H28 O3	0.00052	1.52	340.204	340.204	11.727	0.2	8.33431e+06	24	0	2			54.9			2.26072e+06	1.62235e+06	2.12717e+06	324855	848245	958029	1.33188e+06	1.024e+06	923461	6.74757e+06	5.88206e+06	5.38734e+06	6.79242e+06	5.5502e+06	2.27537e+06	1.63253e+06	2.14008e+06	326357	851990	962061	1.33886e+06	1.02915e+06	927921	409312	16.8111	47.6176	19.4877
1,4a-dimethyl-9-oxo-7-propan-2-yl-3,4,10,10a-tetrahydro-2H-phenanthrene-1-carboxylic acid	C20 H26 O3	0.00021	0.65	314.188	314.188	8.969	0.2	9.42522e+06	75	7	29	70.1	68	76	Metabolic pathways;Biosynthesis of secondary metabolites;Diterpenoid biosynthesis;Other		9.42522e+06	9.23858e+06	8.1999e+06	1.75366e+06	2.94499e+06	2.54021e+06	2.41842e+06	2.43322e+06	2.42439e+06	146145	162311	128047	130170	259708	6.44238e+06	6.34945e+06	5.66668e+06	1.26057e+06	2.12914e+06	1.84716e+06	1.709e+06	1.72921e+06	1.73275e+06	144421	6.8843	25.3833	0.743391
all trans-Retinal	C20 H28 O	0.00065	2.29	284.214	284.215	13.928	0.2	6.73021e+06	34	2	5	88.1	81	65.4	Metabolic pathways;Biosynthesis of cofactors;Other	Other	3.31469e+06	2.99609e+06	1.1695e+06	1.21205e+06	684700	1.93141e+06	1.08492e+06	1.63087e+06	1.89607e+06	6.73021e+06	5.81978e+06	6.15248e+06	6.02948e+06	6.02368e+06	3.32709e+06	3.00694e+06	1.1736e+06	1.21529e+06	686445	1.9361e+06	1.0882e+06	1.63561e+06	1.90136e+06	275889	46.432	49.034	26.8939
trans-Cinnamaldehyde	C9 H8 O	0.00019	1.47	132.058	132.058	10.225	0.2	6.62919e+06	34	1	3	65.5	66.6	81.3	Metabolic pathways;Biosynthesis of secondary metabolites;Microbial metabolism in diverse environments;Phenylpropanoid biosynthesis;Biosynthesis of plant secondary metabolites;Other		5.25744e+06	5.6534e+06	6.08132e+06	2.63594e+06	5.11286e+06	3.83999e+06	4.54668e+06	4.88586e+06	4.5185e+06	270904	182713	238328	302755	327888	9.16708e+06	9.72112e+06	1.03142e+07	4.08085e+06	7.81813e+06	5.80041e+06	7.31225e+06	7.75735e+06	7.08375e+06	425663	5.89353	31.7065	4.63888
Loliolide	C11 H16 O3	0.00039	1.99	196.11	196.11	5.952	0.2	6.54055e+06	120	0	8			81.3			1.20035e+06	1.69477e+06	1.25309e+06	793689	1.33195e+06	1.97707e+06	1.69831e+06	1.35345e+06	1.12383e+06	3.27481e+06	5.15092e+06	3.36638e+06	4.84341e+06	3.77088e+06	1.10436e+06	1.56321e+06	1.15877e+06	747295	1.25736e+06	1.87122e+06	1.58666e+06	1.26774e+06	1.05539e+06	228261	19.6552	43.5589	20.5188
Oxaline	C24 H25 N5 O4	0.00047	1.04	447.191	447.191	8.818	0.2	6.45039e+06	10	0	2			81.3			121538	195791	219825	140683	111177	114845	1.42034e+06	1.60277e+06	1.44899e+06	224810	101370	97522.9	89586.6	88803.3	171522	274369	305895	186632	146513	150350	1.92269e+06	2.15498e+06	1.93518e+06	162899	28.0412	13.7363	6.51898
NCGC00385542-01!3-oxo-3-[[(2R,3S,4S,5R,6S)-3,4,5-trihydroxy-6-[5-hydroxy-3-(4-hydroxyphenyl)-4-oxochromen-7-yl]oxyoxan-2-yl]methoxy]propanoic acid	C24 H22 O13	0.0003	0.58	518.106	518.106	7.418	0.2	6.40214e+06	6	0	4			74.7	Other		2.48142e+06	2.81299e+06	2.52718e+06	920836	1.92559e+06	1.83483e+06	2.63712e+06	2.45453e+06	2.44575e+06	105319	112929	108379	109563	103264	2.04843e+06	2.32915e+06	2.09884e+06	781311	1.63889e+06	1.56651e+06	2.21698e+06	2.06982e+06	2.06876e+06	76505.5	6.93254	35.7896	4.02502
Aloe-emodin	C15 H10 O5	0.00058	2.13	270.053	270.053	6.188	0.2	6.40036e+06	85	14	13	96	76.4	60.2	Metabolic pathways;Biosynthesis of secondary metabolites;Biosynthesis of phenylpropanoids;Flavone and flavonol biosynthesis;Other	Other	5.40381e+06	6.18509e+06	5.58975e+06	2.099e+06	3.09734e+06	3.62264e+06	3.61783e+06	4.1601e+06	3.85377e+06	537874	249243	249243	247035	289946	8.3657e+06	9.48557e+06	8.49305e+06	2.99479e+06	4.38104e+06	5.08019e+06	5.30029e+06	6.04073e+06	5.54684e+06	150509	6.98189	25.5635	6.69783
NCGC00385218-01!7-hydroxy-2-(4-hydroxy-3,5-dimethoxyphenyl)-5-[(2S,3R,4S,5S,6R)-3,4,5-trihydroxy-6-(hydroxymethyl)oxan-2-yl]oxychromen-4-one	C23 H24 O12	0.00055	1.13	492.127	492.127	5.442	0.2	6.36875e+06	35	3	21	97.9	9.9	87.7			4.47453e+06	4.40221e+06	4.38928e+06	2.83624e+06	4.50321e+06	4.14708e+06	5.46906e+06	6.36875e+06	6.19355e+06	167036	99542	98433.4	101822	96340.8	1.03171e+07	9.90627e+06	9.64529e+06	5.35285e+06	8.33094e+06	7.52339e+06	1.09863e+07	1.25248e+07	1.19301e+07	249196	3.40145	21.7872	6.56706
(+/-)-C75	C14 H22 O4	0.00044	1.73	254.152	254.152	11.443	0.2	6.24855e+06	121	2	0	63.6	66.1				143519	188617	228475	249167	310683	178151	243933	368167	185406	5.09093e+06	2.59406e+06	2.47878e+06	2.51021e+06	3.84889e+06	192478	250250	299919	304485	375948	213489	307185	458964	228831	251870	21.7216	27.3262	35.2779
TRANS-CINNAMALDEHYDE	C9 H8 O	0.00023	1.76	132.058	132.058	4.733	0.2	6.06104e+06	34	1	3	60.4	65.1	71.6	Metabolic pathways;Biosynthesis of secondary metabolites;Microbial metabolism in diverse environments;Phenylpropanoid biosynthesis;Biosynthesis of plant secondary metabolites;Other		2.17621e+06	2.24585e+06	2.34127e+06	2.64394e+06	3.85083e+06	6.06104e+06	4.60014e+06	4.81458e+06	4.32204e+06	654159	395054	527778	455838	520200	2.52515e+06	2.59879e+06	2.70175e+06	2.99342e+06	4.3481e+06	6.82536e+06	5.25067e+06	5.48053e+06	4.90659e+06	378989	3.40041	41.1492	5.5416
Coumarin	C9 H6 O2	0.00024	1.64	146.037	146.037	3.83	0.2	1.47272e+08	16	2	4	71.8	50.6	70	Biosynthesis of secondary metabolites;Phenylpropanoid biosynthesis		1.41726e+06	1.57113e+06	1.64143e+06	1.11388e+06	1.50712e+06	1.60441e+06	1.89175e+06	1.88612e+06	1.78322e+06	5.85373e+06	5.36716e+06	5.33515e+06	5.23488e+06	4.90537e+06	1.28345e+06	1.42707e+06	1.49542e+06	1.03669e+06	1.407e+06	1.50248e+06	1.74452e+06	1.74465e+06	1.65453e+06	422453	7.71704	18.7046	3.03245
1,4:3,6-Dianhydro-2-(benzoylamino)-2,5-dideoxy-5-{[4-(3-fluorophenyl)-2-pyrimidinyl]amino}-L-iditol	C23 H21 F N4 O3	0.00134	3.2	420.16	420.161	4.612	0.2	2.37392e+07	25	2	0	73.5	52.9		Other		2.27496e+07	2.14545e+07	2.14766e+07	1.75867e+06	3.72292e+06	3.23883e+06	2.01628e+06	2.42649e+06	2.30708e+06	115441	115521	114329	118930	140961	9.29322e+07	8.32156e+07	7.92969e+07	4.85854e+06	9.9279e+06	8.34718e+06	6.24395e+06	7.22305e+06	6.6118e+06	572577	8.24454	33.6371	7.38935
Eriodictyol	C15 H12 O6	0.00065	2.27	288.063	288.064	8.094	0.2	5.58599e+06	97	2	11	97	93.5	88	Metabolic pathways;Biosynthesis of secondary metabolites;Biosynthesis of phenylpropanoids;Other	Superpathway of flavones and derivatives biosynthesis ;Other	2.53539e+06	1.68995e+06	1.74676e+06	1.75881e+06	1.57348e+06	2.07682e+06	1.72004e+06	1.71494e+06	1.52049e+06	753310	832592	893152	785605	907813	2.45111e+06	1.6355e+06	1.69227e+06	1.71665e+06	1.53739e+06	2.03136e+06	1.67345e+06	1.67027e+06	1.48246e+06	89610.8	23.6407	14.1935	6.79797
DEET	C12 H17 N O	0.00044	2.31	191.131	191.131	10.053	0.2	5.30343e+06	133	1	4	99.6	98.9	95.2			1.30571e+06	903323	698405	1.02698e+06	2.61751e+06	2.52128e+06	1.04505e+06	3.66151e+06	5.30343e+06	1.44243e+06	1.3026e+06	1.62213e+06	1.29058e+06	1.42369e+06	1.29144e+06	893760	691252	1.01894e+06	2.59791e+06	2.50328e+06	1.03578e+06	3.63031e+06	5.26006e+06	200841	31.845	43.4092	64.3881
N-Methylisoleucine	C7 H15 N O2	0.00024	1.67	145.11	145.111	1.946	0.2	5.67683e+06	98	0	4			65.1			2.13756e+06	1.95639e+06	1.34769e+06	2.54922e+06	2.86207e+06	3.25883e+06	5.67683e+06	1.51115e+06	3.57053e+06	5.17957e+06	4.8233e+06	5.10501e+06	5.19931e+06	4.79964e+06	2.04643e+06	1.87553e+06	1.29374e+06	2.47065e+06	2.77766e+06	3.16706e+06	5.47933e+06	1.46057e+06	3.45573e+06	118395	22.6967	12.4422	57.9877
5α-Dihydrotestosterone	C19 H30 O2	0.00063	2.16	290.225	290.225	9.796	0.2	5.17475e+06	128	1	0	77.2	73.2		Microbial metabolism in diverse environments;Steroid hormone biosynthesis;Other	Other	5.16091e+06	4.67861e+06	5.17475e+06	886307	1.77077e+06	1.3581e+06	1.72867e+06	1.52761e+06	1.43412e+06	141285	173237	160999	145405	148166	6.10837e+06	5.5202e+06	6.08654e+06	1.02021e+06	2.03208e+06	1.55379e+06	2.00822e+06	1.7692e+06	1.65584e+06	270975	5.64696	32.9688	9.93234
Loliolide	C11 H16 O3	0.0005	2.55	196.11	196.11	6.952	0.2	5.02007e+06	120	0	6			64			682388	1.57377e+06	783739	940170	1.28926e+06	500199	1.54756e+06	1.56175e+06	1.5187e+06	3.1924e+06	2.95149e+06	2.90302e+06	3.33743e+06	3.11819e+06	827332	1.89527e+06	937565	1.07464e+06	1.46435e+06	564563	1.80331e+06	1.80811e+06	1.74704e+06	150754	48.1409	43.6177	1.90111
3-(2-chlorobenzyl)-7-[(4,5-diphenyl-4H-1,2,4-triazol-3-yl)sulfanyl]-3H-[1,2,3]triazolo[4,5-d]pyrimidine	C25 H17 Cl N8 S	0.00248	5	496.099	496.101	9.623	0.2	4.97443e+06	1	2	0	80	9				2.67312e+06	3.133e+06	2.73282e+06	1.66966e+06	2.75361e+06	2.42647e+06	3.7274e+06	4.30645e+06	3.72579e+06	192070	175972	148037	135913	129033	2.11264e+06	2.48593e+06	2.17705e+06	1.36829e+06	2.26589e+06	2.00494e+06	3.01748e+06	3.50043e+06	3.0408e+06	184412	8.83498	24.5632	8.54767
Isoquinoline	C9 H7 N	0.00023	1.78	129.058	129.058	4.349	0.2	4.93372e+06	10	8	0	71.7	8.6				355865	497222	455612	468866	607349	454261	562157	558633	134717	4.15254e+06	4.82458e+06	4.92877e+06	4.75891e+06	4.93372e+06	293641	412571	380168	407230	530609	399211	479845	479592	116327	206494	16.9784	16.5268	58.5085
N,N-Dimethylaniline	C8 H11 N	0.00022	1.83	121.089	121.089	15.548	0.064	4.81545e+06	60	2	0	67.9	8.4		Metabolic pathways;Phenylalanine metabolism;Other	Other	3.84607e+06	3.75896e+06	3.26848e+06	3.47009e+06	3.39615e+06	3.20941e+06	3.28758e+06	3.2883e+06	4.04137e+06	2.71302e+06	3.14429e+06	3.54756e+06	3.52942e+06	3.98314e+06	3.53089e+06	3.45991e+06	3.01632e+06	3.26211e+06	3.20113e+06	3.03321e+06	3.06603e+06	3.07483e+06	3.78903e+06	3.14112e+06	8.35993	3.74478	12.5351
Thymine	C5 H6 N2 O2	0.00024	1.91	126.043	126.043	1.1	0.2	3.84093e+07	50	0	2			52.9	Metabolic pathways;Other	Other	7.28263e+06	4.74827e+06	5.11839e+06	3.54719e+06	6.11801e+06	3.89024e+06	2.69039e+06	4.84673e+06	3.22031e+06	3.33031e+07	3.84093e+07	3.63886e+07	3.39017e+07	2.08256e+07	7.2182e+06	4.70759e+06	5.07596e+06	3.52472e+06	6.08096e+06	3.86778e+06	2.67109e+06	4.81332e+06	3.19901e+06	96124.6	23.9222	30.8932	31.3406
TRANS-CINNAMALDEHYDE	C9 H8 O	0.00023	1.73	132.058	132.058	11.578	0.2	4.72457e+06	34	0	1			73.4	Metabolic pathways;Biosynthesis of secondary metabolites;Microbial metabolism in diverse environments;Phenylpropanoid biosynthesis;Biosynthesis of plant secondary metabolites;Other		3.50881e+06	3.72363e+06	3.19897e+06	1.81319e+06	2.3377e+06	2.38682e+06	3.15579e+06	2.18201e+06	2.62921e+06	721284	571964	468208	357138	263835	4.78839e+06	5.04324e+06	4.30023e+06	2.31608e+06	2.96497e+06	3.00605e+06	4.1189e+06	2.82739e+06	3.38251e+06	304855	8.01504	14.0112	18.8174
DL-α-Aminocaprylic acid	C8 H17 N O2	0.0003	1.91	159.126	159.126	4.431	0.2	4.42748e+06	46	1	0	80.4	50.3				121764	132107	128284	117336	121902	130189	136708	137095	133869	4.2692e+06	4.39635e+06	4.42748e+06	4.42272e+06	4.32157e+06	111196	120974	117798	109877	114477	122606	126941	127658	125005	99699	4.27624	5.57305	1.08458
11-piperidino-2,3-dihydro-1H-cyclopenta[4,5]pyrido[1,2-a]benzimidazole-4-carbonitrile	C20 H20 N4	-0.00053	-1.66	316.169	316.168	10.124	0.2	4.12086e+06	79	1	0	67.9	8.4		Metabolic pathways;Biosynthesis of secondary metabolites;Microbial metabolism in diverse environments;Degradation of aromatic compounds;Diterpenoid biosynthesis;Other	Superpathway of gibberellin biosynthesis;Other	1.85574e+06	1.68411e+06	1.5597e+06	203153	446217	338582	340726	385040	333296	132315	169347	148721	134683	131219	2.2009e+06	1.99036e+06	1.8369e+06	233563	511271	386633	395767	445708	384496	263145	9.09436	36.8803	7.97201
6-methoxyquinoline	C10 H9 N O	0.00024	1.49	159.068	159.069	5.562	0.2	4.11993e+06	99	1	2	68.4	43.9	63.3	Metabolic pathways;Biosynthesis of secondary metabolites;Tryptophan metabolism;Other		336894	421661	437315	327038	497447	327681	362149	588852	329984	1.87053e+06	4.11993e+06	3.04706e+06	2.84081e+06	2.67421e+06	271939	342458	357373	279375	427719	283599	303471	496598	280074	83300.7	14.0878	25.574	33.0048
N,N-Dimethylaniline	C8 H11 N	0.00025	2.1	121.089	121.089	15.436	0.064	4.89034e+06	60	3	0	77.4	8.9		Metabolic pathways;Phenylalanine metabolism;Other	Other	4.54098e+06	4.06284e+06	3.98065e+06	3.87001e+06	3.46628e+06	3.37926e+06	4.04088e+06	4.37224e+06	4.23583e+06	3.75685e+06	3.54457e+06	4.08829e+06	3.53296e+06	3.55482e+06	4.41648e+06	3.95489e+06	3.87826e+06	3.79363e+06	3.40085e+06	3.31839e+06	3.95072e+06	4.27843e+06	4.14858e+06	4.73566e+06	7.1305	7.24666	3.99974
3-HYDROXY-4-(SUCCIN-2-YL)-CARYOLANE delta-LACTONE	C19 H28 O4	0.00084	2.63	320.199	320.2	10.159	0.2	4.14204e+06	181	0	6			67.6			191688	186143	205185	150057	168959	186868	179811	172478	180161	3.95097e+06	4.08843e+06	4.14204e+06	3.58866e+06	3.51737e+06	180065	175193	193489	143444	161830	179335	170882	164233	171884	227467	5.17994	11.1104	2.46059
1-Isothiocyanato-8-(methylsulfinyl)-octane	C10 H19 N O S2	0.00044	1.87	233.091	233.091	12.771	0.2	3.91407e+06	29	0	4			64.8			198494	233553	225121	131413	132418	136145	196482	193851	174209	3.07241e+06	2.94258e+06	3.20834e+06	3.23917e+06	3.54563e+06	213498	250606	240981	138358	139089	142669	208334	205060	183848	143547	8.19332	1.64749	6.67723
